# Supplementary material for: 7,7′,8,8′-Tetra­meth­oxy-4,4′-dimethyl-3,5′-bichromene-2,2′-dione
Source: Acta Crystallogr Sect E Struct Rep Online. 2009 May 20;65(Pt 6):o1322–3. doi: 10.1107/S1600536809018029 (PMC2969715; doi:10.1107/S1600536809018029)
Supplement: Supplementary file 1 [file e-65-o1322-sup1.cif]

##############################################################################
###                                                                        ###
###        Electronic paper (Acta Crystallographica Section E)             ###
###                                                                        ###
##############################################################################
#                                                                            #
# This CIF contains the data in a paper accepted for publication in Acta     #
# Crystallographica Section E. It conforms to the requirements of Notes      #
# for Authors for Section E, and has been peer reviewed under the auspices   #
# of the IUCr Commission on Journals.                                        #
#                                                                            #
# Full details of the Crystallographic Information File format               #
# are given in the paper "The Crystallographic Information File (CIF):       #
# a New Standard Archive File for Crystallography" by S. R. Hall, F. H.      #
# Allen and I. D. Brown [Acta Cryst. (1991), A47, 655-685].                  #
#                                                                            #
# The current version of the core CIF dictionary is obtainable from          #
# ftp://ftp.iucr.org/pub/cif_core.dic. The current version number is 2.4.    #
#                                                                            #
# Software is freely available for graphical display of the structure(s) in  #
# this CIF.  For information consult the CIF home page http://www.iucr.org/  #
# cif/home.html                                                              #
#                                                                            #
# This file may be used for bona fide research purposes within the           #
# scientific community so long as proper attribution is given to the journal # 
# article from which it was obtained.                                        #
#                                                                            #
##############################################################################
                                             
data_global
_audit_creation_method     'form.cif (version 2.0)'
_journal_data_validation_number     ?
_journal_date_recd_electronic     2009-05-05
_journal_date_accepted     2009-05-13
_journal_name_full     'Acta Crystallographica, Section E'
_journal_year     2009
_journal_volume     65
_journal_issue      6
_journal_page_first     o1322
_journal_page_last     o1323
_journal_paper_category     QO
_journal_coeditor_code     LH2822
_publ_contact_author_name     'Prof. Fun Hoong Kun'
_publ_contact_author_address
;
      X-ray Crystallography Unit
      School of Physics
      Universiti Sains Malaysia
      11800 USM, Penang
      MALAYSIA
;
_publ_contact_author_email     'hkfun@usm.my'
_publ_contact_author_fax     '604 6579150'
_publ_contact_author_phone     '604 6533652'
_publ_section_title
;
7,7',8,8'-Tetramethoxy-4,4'-dimethyl-3,5'-bichromene-2,2'-dione
;
loop_
    _publ_author_name
    _publ_author_footnote
    _publ_author_address
    'Hoong-Kun Fun'
;
Thomson Reuters ResearcherID: A-3561-2009.
;
;
       X-ray Crystallography Unit
       School of Physics
       Universiti Sains Malaysia
       11800 Universiti Sains Malaysia, Penang
       Malaysia
;
    'Samuel Robinson Jebas'
;
Thomson Reuters ResearcherID: A-5473-2009.
Permanent address: Department of Physics,
       Karunya University,
       Karunya Nagar,
       Coimbatore 641 114,
       India.
;
;
       X-ray Crystallography Unit
       School of Physics
       Universiti Sains Malaysia
       11800 Universiti Sains Malaysia, Penang
       Malaysia
;
    'Mehtab Parveen' .
;
      Department of Chemistry,
      Aligarh Muslim University,
      Aligarh 202 002 (UP),
      India
;
    'Zakia Khanam' .
;
      Department of Chemistry,
      Aligarh Muslim University,
      Aligarh 202 002 (UP),
      India
;
    'Raza Murad Ghalib' .
;
      Department of Chemistry,
      Aligarh Muslim University,
      Aligarh 202 002 (UP),
      India
;
data_I
_audit_creation_method     SHELXL-97
_chemical_name_systematic
;
7,7',8,8'-Tetramethoxy-4,4'-dimethyl-3,5'-bichromene-2,2'-dione
;
_chemical_name_common
;
;
_chemical_formula_moiety     'C24 H22 O8'
_chemical_formula_sum     'C24 H22 O8'
_chemical_formula_iupac     'C24 H22 O8'
_chemical_formula_weight     438.42
_chemical_melting_point     ?
_symmetry_cell_setting     'Monoclinic'
_symmetry_space_group_name_H-M     'P 21/c'
_symmetry_space_group_name_Hall     '-P 2ybc'
loop_
    _symmetry_equiv_pos_as_xyz
    'x, y, z'
    '-x, y+1/2, -z+1/2'
    '-x, -y, -z'
    'x, -y-1/2, z-1/2'
_cell_length_a     9.47240(10)
_cell_length_b     23.4766(3)
_cell_length_c     9.35250(10)
_cell_angle_alpha     90.00
_cell_angle_beta     96.2540(10)
_cell_angle_gamma     90.00
_cell_volume     2067.43(4)
_cell_formula_units_Z     4
_cell_measurement_reflns_used     9875
_cell_measurement_theta_min     2.71
_cell_measurement_theta_max     33.02
_cell_measurement_temperature     100
_exptl_crystal_description     'plate'
_exptl_crystal_colour     'colourless'
_exptl_crystal_size_max     0.50
_exptl_crystal_size_mid     0.27
_exptl_crystal_size_min     0.14
_exptl_crystal_density_diffrn     1.409
_exptl_crystal_density_meas     ?
_exptl_crystal_density_method     'not measured'
_exptl_crystal_F_000     920
_exptl_absorpt_coefficient_mu     0.106
_exptl_absorpt_correction_type     multi-scan
_exptl_absorpt_process_details     '(SADABS; Bruker, 2005)'
_exptl_absorpt_correction_T_min     0.9490
_exptl_absorpt_correction_T_max     0.9847
_exptl_special_details
;
The crystal was placed in the cold stream of an Oxford Cyrosystems Cobra
open-flow nitrogen cryostat (Cosier & Glazer, 1986) operating at 100.0(1) K.
;
_diffrn_ambient_temperature     100
_diffrn_radiation_type     MoK\a
_diffrn_radiation_wavelength     0.71073
_diffrn_radiation_source     'fine-focus sealed tube'
_diffrn_radiation_monochromator     graphite
_diffrn_measurement_device_type     'Bruker SMART APEXII CCD area-detector'
_diffrn_measurement_method     '\f and \w'
_diffrn_detector_area_resol_mean     .
_diffrn_reflns_number     58385
_diffrn_reflns_av_R_equivalents     0.0302
_diffrn_reflns_av_sigmaI/netI     0.0190
_diffrn_reflns_theta_min     1.73
_diffrn_reflns_theta_max     31.74
_diffrn_reflns_theta_full     31.74
_diffrn_measured_fraction_theta_max     0.998
_diffrn_measured_fraction_theta_full     0.998
_diffrn_reflns_limit_h_min     -13
_diffrn_reflns_limit_h_max     13
_diffrn_reflns_limit_k_min     -34
_diffrn_reflns_limit_k_max     34
_diffrn_reflns_limit_l_min     -13
_diffrn_reflns_limit_l_max     13
_diffrn_standards_number     0
_diffrn_standards_interval_count     .
_diffrn_standards_interval_time     .
_diffrn_standards_decay_%     ?
_refine_special_details
;
Refinement of <i>F</i>^2^ against ALL reflections. The weighted <i>R</i>-factor
<i>wR</i> and goodness of fit <i>S</i> are based on <i>F</i>^2^, conventional
<i>R</i>-factors <i>R</i> are based on <i>F</i>, with <i>F</i> set to zero for
negative <i>F</i>^2^. The threshold expression of <i>F</i>^2^ >
\s(<i>F</i>^2^) is used only for calculating <i>R</i>-factors(gt) <i>etc</i>.
and is not relevant to the choice of reflections for refinement.
<i>R</i>-factors based on <i>F</i>^2^ are statistically about twice as large
as those based on <i>F</i>, and <i>R</i>- factors based on ALL data will be
even larger.
;
_reflns_number_total     7006
_reflns_number_gt     6023
_reflns_threshold_expression     I>2\s(I)
_refine_ls_structure_factor_coef     Fsqd
_refine_ls_matrix_type     full
_refine_ls_R_factor_all     0.0547
_refine_ls_R_factor_gt     0.0462
_refine_ls_wR_factor_gt     0.1194
_refine_ls_wR_factor_ref     0.1249
_refine_ls_goodness_of_fit_ref     1.069
_refine_ls_restrained_S_all     1.069
_refine_ls_number_reflns     7006
_refine_ls_number_parameters     295
_refine_ls_number_restraints     0
_refine_ls_hydrogen_treatment     constr
_refine_ls_weighting_scheme     calc
_refine_ls_weighting_details
         'calc w=1/[\s^2^(Fo^2^)+(0.0593P)^2^+0.8142P] where P=(Fo^2^+2Fc^2^)/3'
_atom_sites_solution_hydrogens     geom
_atom_sites_solution_primary     direct
_atom_sites_solution_secondary     difmap
_refine_ls_shift/su_max     ?
_refine_ls_shift/su_max_lt     0.001
_refine_ls_shift/su_mean     0.000
_refine_diff_density_max     0.468
_refine_diff_density_min     -0.235
_refine_ls_extinction_method     none
_refine_ls_extinction_coef     ?
loop_
    _atom_type_symbol
    _atom_type_description
    _atom_type_scat_dispersion_real
    _atom_type_scat_dispersion_imag
    _atom_type_scat_source
    'C' 'C' 0.0033 0.0016
                         'International Tables Vol C Tables 4.2.6.8 and 6.1.1.4'
    'H' 'H' 0.0000 0.0000
                         'International Tables Vol C Tables 4.2.6.8 and 6.1.1.4'
    'O' 'O' 0.0106 0.0060
                         'International Tables Vol C Tables 4.2.6.8 and 6.1.1.4'
_computing_data_collection     'APEX2 (Bruker, 2005)'
_computing_cell_refinement     'SAINT (Bruker, 2005)'
_computing_data_reduction     'SAINT (Bruker, 2005)'
_computing_structure_solution     'SHELXTL (Sheldrick, 2008)'
_computing_structure_refinement     'SHELXTL (Sheldrick, 2008)'
_computing_molecular_graphics     'SHELXTL (Sheldrick, 2008)'
_computing_publication_material
                             'SHELXTL (Sheldrick, 2008) and PLATON (Spek, 2009)'
loop_
    _atom_site_type_symbol
    _atom_site_label
    _atom_site_fract_x
    _atom_site_fract_y
    _atom_site_fract_z
    _atom_site_U_iso_or_equiv
    _atom_site_adp_type
    _atom_site_calc_flag
    _atom_site_refinement_flags
    _atom_site_occupancy
    _atom_site_disorder_assembly
    _atom_site_disorder_group
    O O1 0.69654(9) 0.68242(4) 0.29953(11) 0.0282(2) Uani d . 1 . .
    O O2 0.43643(8) 0.65723(3) 0.37372(10) 0.02296(17) Uani d . 1 . .
    O O3 0.26852(8) 0.73969(3) 0.46388(9) 0.01987(16) Uani d . 1 . .
    O O4 0.05685(9) 0.76180(3) 0.52477(10) 0.02502(18) Uani d . 1 . .
    O O5 0.03012(9) 0.95276(4) 0.88144(9) 0.02254(17) Uani d . 1 . .
    O O6 -0.18774(8) 0.99197(3) 0.69969(9) 0.02027(16) Uani d . 1 . .
    O O7 -0.22134(8) 0.96109(3) 0.42722(8) 0.01782(15) Uani d . 1 . .
    O O8 -0.35251(9) 0.97343(4) 0.21952(10) 0.02664(18) Uani d . 1 . .
    C C1 0.17182(11) 0.77961(4) 0.50060(12) 0.01762(19) Uani d . 1 . .
    C C2 0.40061(11) 0.75552(4) 0.43041(12) 0.01703(19) Uani d . 1 . .
    C C3 0.48594(11) 0.71220(4) 0.38541(13) 0.0191(2) Uani d . 1 . .
    C C4 0.62110(12) 0.72617(5) 0.34739(13) 0.0217(2) Uani d . 1 . .
    C C5 0.66991(12) 0.78230(5) 0.36156(16) 0.0274(3) Uani d . 1 . .
    H H5A 0.7607 0.7914 0.3398 0.033 Uiso calc R 1 . .
    C C6 0.58343(12) 0.82435(5) 0.40787(15) 0.0247(2) Uani d . 1 . .
    H H6A 0.6174 0.8615 0.4172 0.030 Uiso calc R 1 . .
    C C7 0.44578(11) 0.81239(4) 0.44116(12) 0.01799(19) Uani d . 1 . .
    C C8 0.34781(11) 0.85546(4) 0.48140(12) 0.01690(18) Uani d . 1 . .
    C C9 0.21437(11) 0.83939(4) 0.50522(11) 0.01574(18) Uani d . 1 . .
    C C10 0.10535(11) 0.88049(4) 0.54652(11) 0.01548(18) Uani d . 1 . .
    C C11 0.12224(11) 0.89822(4) 0.68924(11) 0.01727(19) Uani d . 1 . .
    H H11A 0.1996 0.8852 0.7502 0.021 Uiso calc R 1 . .
    C C12 0.02494(11) 0.93527(4) 0.74272(11) 0.01696(18) Uani d . 1 . .
    C C13 -0.09034(11) 0.95541(4) 0.65136(11) 0.01643(18) Uani d . 1 . .
    C C14 -0.10474(10) 0.93843(4) 0.50800(11) 0.01503(18) Uani d . 1 . .
    C C15 -0.24804(11) 0.95111(5) 0.28163(12) 0.0192(2) Uani d . 1 . .
    C C16 -0.15038(12) 0.91360(5) 0.21998(12) 0.01956(19) Uani d . 1 . .
    H H16A -0.1646 0.9067 0.1215 0.023 Uiso calc R 1 . .
    C C17 -0.03892(11) 0.88778(4) 0.29753(11) 0.01678(18) Uani d . 1 . .
    C C18 -0.00961(10) 0.90076(4) 0.45039(11) 0.01475(17) Uani d . 1 . .
    C C19 0.82791(13) 0.69680(6) 0.24429(17) 0.0318(3) Uani d . 1 . .
    H H19A 0.8643 0.6639 0.1997 0.048 Uiso calc R 1 . .
    H H19B 0.8956 0.7094 0.3218 0.048 Uiso calc R 1 . .
    H H19C 0.8115 0.7267 0.1745 0.048 Uiso calc R 1 . .
    C C20 0.49521(14) 0.62163(6) 0.48972(18) 0.0333(3) Uani d . 1 . .
    H H20A 0.4725 0.5826 0.4674 0.050 Uiso calc R 1 . .
    H H20B 0.4560 0.6322 0.5763 0.050 Uiso calc R 1 . .
    H H20C 0.5965 0.6262 0.5031 0.050 Uiso calc R 1 . .
    C C21 0.39362(12) 0.91653(5) 0.49091(15) 0.0257(2) Uani d . 1 . .
    H H21A 0.3114 0.9406 0.4878 0.039 Uiso calc R 1 . .
    H H21B 0.4459 0.9254 0.4115 0.039 Uiso calc R 1 . .
    H H21C 0.4528 0.9227 0.5796 0.039 Uiso calc R 1 . .
    C C22 0.15479(13) 0.93845(5) 0.97486(12) 0.0238(2) Uani d . 1 . .
    H H22A 0.1452 0.9520 1.0701 0.036 Uiso calc R 1 . .
    H H22B 0.2362 0.9559 0.9401 0.036 Uiso calc R 1 . .
    H H22C 0.1667 0.8978 0.9770 0.036 Uiso calc R 1 . .
    C C23 -0.29354(12) 0.96294(5) 0.77235(14) 0.0259(2) Uani d . 1 . .
    H H23A -0.3698 0.9887 0.7853 0.039 Uiso calc R 1 . .
    H H23B -0.2515 0.9498 0.8645 0.039 Uiso calc R 1 . .
    H H23C -0.3297 0.9310 0.7156 0.039 Uiso calc R 1 . .
    C C24 0.04626(13) 0.84603(5) 0.22071(12) 0.0231(2) Uani d . 1 . .
    H H24A 0.0104 0.8448 0.1207 0.035 Uiso calc R 1 . .
    H H24B 0.0389 0.8089 0.2622 0.035 Uiso calc R 1 . .
    H H24C 0.1440 0.8577 0.2301 0.035 Uiso calc R 1 . .
loop_
    _atom_site_aniso_label
    _atom_site_aniso_U_11
    _atom_site_aniso_U_22
    _atom_site_aniso_U_33
    _atom_site_aniso_U_12
    _atom_site_aniso_U_13
    _atom_site_aniso_U_23
    O1 0.0195(4) 0.0190(4) 0.0486(6) 0.0025(3) 0.0146(4) -0.0069(4)
    O2 0.0185(4) 0.0128(3) 0.0376(5) -0.0003(3) 0.0030(3) -0.0021(3)
    O3 0.0148(3) 0.0137(3) 0.0323(4) 0.0002(3) 0.0084(3) 0.0006(3)
    O4 0.0187(4) 0.0191(4) 0.0394(5) -0.0007(3) 0.0131(3) 0.0040(3)
    O5 0.0217(4) 0.0293(4) 0.0165(4) 0.0057(3) 0.0015(3) -0.0044(3)
    O6 0.0202(4) 0.0194(3) 0.0224(4) 0.0060(3) 0.0074(3) -0.0010(3)
    O7 0.0160(3) 0.0176(3) 0.0196(4) 0.0032(3) 0.0009(3) 0.0009(3)
    O8 0.0217(4) 0.0313(4) 0.0257(4) 0.0055(3) -0.0034(3) 0.0020(3)
    C1 0.0160(4) 0.0151(4) 0.0225(5) 0.0022(3) 0.0059(4) 0.0022(3)
    C2 0.0130(4) 0.0153(4) 0.0234(5) 0.0004(3) 0.0045(4) 0.0005(3)
    C3 0.0156(4) 0.0136(4) 0.0283(5) 0.0003(3) 0.0039(4) -0.0018(4)
    C4 0.0172(5) 0.0167(4) 0.0326(6) 0.0026(3) 0.0078(4) -0.0031(4)
    C5 0.0171(5) 0.0187(5) 0.0485(7) -0.0010(4) 0.0136(5) -0.0040(5)
    C6 0.0175(5) 0.0156(4) 0.0428(7) -0.0013(4) 0.0106(5) -0.0032(4)
    C7 0.0147(4) 0.0138(4) 0.0263(5) 0.0005(3) 0.0057(4) -0.0005(3)
    C8 0.0151(4) 0.0137(4) 0.0220(5) 0.0010(3) 0.0030(4) -0.0002(3)
    C9 0.0154(4) 0.0139(4) 0.0184(4) 0.0017(3) 0.0041(3) 0.0004(3)
    C10 0.0148(4) 0.0137(4) 0.0185(4) 0.0010(3) 0.0044(3) 0.0007(3)
    C11 0.0156(4) 0.0187(4) 0.0176(4) 0.0030(3) 0.0022(3) 0.0003(3)
    C12 0.0172(4) 0.0179(4) 0.0161(4) 0.0009(3) 0.0031(3) -0.0010(3)
    C13 0.0165(4) 0.0153(4) 0.0181(4) 0.0029(3) 0.0047(3) -0.0006(3)
    C14 0.0132(4) 0.0143(4) 0.0176(4) 0.0009(3) 0.0019(3) 0.0012(3)
    C15 0.0184(5) 0.0194(4) 0.0194(5) -0.0014(3) 0.0007(4) 0.0014(4)
    C16 0.0205(5) 0.0215(5) 0.0167(4) -0.0011(4) 0.0020(4) -0.0004(4)
    C17 0.0181(4) 0.0156(4) 0.0173(4) -0.0018(3) 0.0049(3) -0.0005(3)
    C18 0.0152(4) 0.0132(4) 0.0165(4) 0.0004(3) 0.0043(3) 0.0004(3)
    C19 0.0205(5) 0.0279(6) 0.0496(8) 0.0011(4) 0.0157(5) -0.0096(5)
    C20 0.0235(6) 0.0236(5) 0.0527(8) 0.0009(4) 0.0034(5) 0.0119(5)
    C21 0.0184(5) 0.0143(4) 0.0451(7) -0.0001(4) 0.0063(5) -0.0029(4)
    C22 0.0240(5) 0.0293(5) 0.0176(5) 0.0024(4) -0.0006(4) -0.0004(4)
    C23 0.0184(5) 0.0284(5) 0.0322(6) 0.0002(4) 0.0078(4) -0.0034(5)
    C24 0.0285(6) 0.0238(5) 0.0178(5) 0.0052(4) 0.0057(4) -0.0028(4)
_geom_special_details
;
All e.s.d.'s (except the e.s.d. in the dihedral angle between two l.s. planes)
are estimated using the full covariance matrix. The cell e.s.d.'s are taken
into account individually in the estimation of e.s.d.'s in distances, angles
and torsion angles; correlations between e.s.d.'s in cell parameters are only
used when they are defined by crystal symmetry. An approximate (isotropic)
treatment of cell e.s.d.'s is used for estimating e.s.d.'s involving l.s.
planes.
;
loop_
    _geom_bond_atom_site_label_1
    _geom_bond_atom_site_label_2
    _geom_bond_site_symmetry_2
    _geom_bond_distance
    _geom_bond_publ_flag
    O1 C4 . 1.3548(13) ?
    O1 C19 . 1.4386(15) ?
    O2 C3 . 1.3733(12) ?
    O2 C20 . 1.4332(16) ?
    O3 C2 . 1.3736(12) ?
    O3 C1 . 1.3798(12) ?
    O4 C1 . 1.2106(13) ?
    O5 C12 . 1.3565(13) ?
    O5 C22 . 1.4305(14) ?
    O6 C13 . 1.3723(12) ?
    O6 C23 . 1.4419(14) ?
    O7 C14 . 1.3755(12) ?
    O7 C15 . 1.3777(13) ?
    O8 C15 . 1.2108(13) ?
    C1 C9 . 1.4594(14) ?
    C2 C3 . 1.3924(14) ?
    C2 C7 . 1.4023(14) ?
    C3 C4 . 1.4043(15) ?
    C4 C5 . 1.3980(15) ?
    C5 C6 . 1.3822(15) ?
    C5 H5A . 0.9300 ?
    C6 C7 . 1.4016(15) ?
    C6 H6A . 0.9300 ?
    C7 C8 . 1.4496(14) ?
    C8 C9 . 1.3605(14) ?
    C8 C21 . 1.4977(14) ?
    C9 C10 . 1.4945(14) ?
    C10 C11 . 1.3906(14) ?
    C10 C18 . 1.4168(14) ?
    C11 C12 . 1.3988(14) ?
    C11 H11A . 0.9300 ?
    C12 C13 . 1.3939(14) ?
    C13 C14 . 1.3911(14) ?
    C14 C18 . 1.4107(13) ?
    C15 C16 . 1.4421(15) ?
    C16 C17 . 1.3569(15) ?
    C16 H16A . 0.9300 ?
    C17 C18 . 1.4586(14) ?
    C17 C24 . 1.5015(15) ?
    C19 H19A . 0.9600 ?
    C19 H19B . 0.9600 ?
    C19 H19C . 0.9600 ?
    C20 H20A . 0.9600 ?
    C20 H20B . 0.9600 ?
    C20 H20C . 0.9600 ?
    C21 H21A . 0.9600 ?
    C21 H21B . 0.9600 ?
    C21 H21C . 0.9600 ?
    C22 H22A . 0.9600 ?
    C22 H22B . 0.9600 ?
    C22 H22C . 0.9600 ?
    C23 H23A . 0.9600 ?
    C23 H23B . 0.9600 ?
    C23 H23C . 0.9600 ?
    C24 H24A . 0.9600 ?
    C24 H24B . 0.9600 ?
    C24 H24C . 0.9600 ?
loop_
    _geom_angle_atom_site_label_1
    _geom_angle_atom_site_label_2
    _geom_angle_atom_site_label_3
    _geom_angle_site_symmetry_1
    _geom_angle_site_symmetry_3
    _geom_angle
    _geom_angle_publ_flag
    C4 O1 C19 . . 116.67(9) ?
    C3 O2 C20 . . 112.74(10) ?
    C2 O3 C1 . . 121.26(8) ?
    C12 O5 C22 . . 117.03(9) ?
    C13 O6 C23 . . 112.73(8) ?
    C14 O7 C15 . . 121.80(8) ?
    O4 C1 O3 . . 116.55(9) ?
    O4 C1 C9 . . 125.29(9) ?
    O3 C1 C9 . . 118.15(9) ?
    O3 C2 C3 . . 116.39(9) ?
    O3 C2 C7 . . 121.30(9) ?
    C3 C2 C7 . . 122.30(9) ?
    O2 C3 C2 . . 120.39(9) ?
    O2 C3 C4 . . 120.81(9) ?
    C2 C3 C4 . . 118.76(9) ?
    O1 C4 C5 . . 124.40(10) ?
    O1 C4 C3 . . 115.77(10) ?
    C5 C4 C3 . . 119.82(10) ?
    C6 C5 C4 . . 120.12(10) ?
    C6 C5 H5A . . 119.9 ?
    C4 C5 H5A . . 119.9 ?
    C5 C6 C7 . . 121.60(10) ?
    C5 C6 H6A . . 119.2 ?
    C7 C6 H6A . . 119.2 ?
    C6 C7 C2 . . 117.31(9) ?
    C6 C7 C8 . . 123.73(9) ?
    C2 C7 C8 . . 118.93(9) ?
    C9 C8 C7 . . 118.78(9) ?
    C9 C8 C21 . . 121.61(9) ?
    C7 C8 C21 . . 119.58(9) ?
    C8 C9 C1 . . 121.36(9) ?
    C8 C9 C10 . . 122.93(9) ?
    C1 C9 C10 . . 115.60(9) ?
    C11 C10 C18 . . 120.57(9) ?
    C11 C10 C9 . . 115.52(9) ?
    C18 C10 C9 . . 123.91(9) ?
    C10 C11 C12 . . 121.19(9) ?
    C10 C11 H11A . . 119.4 ?
    C12 C11 H11A . . 119.4 ?
    O5 C12 C13 . . 115.33(9) ?
    O5 C12 C11 . . 125.00(9) ?
    C13 C12 C11 . . 119.63(9) ?
    O6 C13 C14 . . 119.86(9) ?
    O6 C13 C12 . . 121.34(9) ?
    C14 C13 C12 . . 118.79(9) ?
    O7 C14 C13 . . 114.02(8) ?
    O7 C14 C18 . . 122.74(9) ?
    C13 C14 C18 . . 123.23(9) ?
    O8 C15 O7 . . 116.93(10) ?
    O8 C15 C16 . . 126.78(10) ?
    O7 C15 C16 . . 116.26(9) ?
    C17 C16 C15 . . 123.69(10) ?
    C17 C16 H16A . . 118.2 ?
    C15 C16 H16A . . 118.2 ?
    C16 C17 C18 . . 118.98(9) ?
    C16 C17 C24 . . 117.60(10) ?
    C18 C17 C24 . . 123.41(9) ?
    C14 C18 C10 . . 116.55(9) ?
    C14 C18 C17 . . 116.36(9) ?
    C10 C18 C17 . . 127.08(9) ?
    O1 C19 H19A . . 109.5 ?
    O1 C19 H19B . . 109.5 ?
    H19A C19 H19B . . 109.5 ?
    O1 C19 H19C . . 109.5 ?
    H19A C19 H19C . . 109.5 ?
    H19B C19 H19C . . 109.5 ?
    O2 C20 H20A . . 109.5 ?
    O2 C20 H20B . . 109.5 ?
    H20A C20 H20B . . 109.5 ?
    O2 C20 H20C . . 109.5 ?
    H20A C20 H20C . . 109.5 ?
    H20B C20 H20C . . 109.5 ?
    C8 C21 H21A . . 109.5 ?
    C8 C21 H21B . . 109.5 ?
    H21A C21 H21B . . 109.5 ?
    C8 C21 H21C . . 109.5 ?
    H21A C21 H21C . . 109.5 ?
    H21B C21 H21C . . 109.5 ?
    O5 C22 H22A . . 109.5 ?
    O5 C22 H22B . . 109.5 ?
    H22A C22 H22B . . 109.5 ?
    O5 C22 H22C . . 109.5 ?
    H22A C22 H22C . . 109.5 ?
    H22B C22 H22C . . 109.5 ?
    O6 C23 H23A . . 109.5 ?
    O6 C23 H23B . . 109.5 ?
    H23A C23 H23B . . 109.5 ?
    O6 C23 H23C . . 109.5 ?
    H23A C23 H23C . . 109.5 ?
    H23B C23 H23C . . 109.5 ?
    C17 C24 H24A . . 109.5 ?
    C17 C24 H24B . . 109.5 ?
    H24A C24 H24B . . 109.5 ?
    C17 C24 H24C . . 109.5 ?
    H24A C24 H24C . . 109.5 ?
    H24B C24 H24C . . 109.5 ?
loop_
    _geom_torsion_atom_site_label_1
    _geom_torsion_atom_site_label_2
    _geom_torsion_atom_site_label_3
    _geom_torsion_atom_site_label_4
    _geom_torsion_site_symmetry_1
    _geom_torsion_site_symmetry_2
    _geom_torsion_site_symmetry_3
    _geom_torsion_site_symmetry_4
    _geom_torsion
    _geom_torsion_publ_flag
    C2 O3 C1 O4 . . . . 178.16(10) ?
    C2 O3 C1 C9 . . . . -0.94(15) ?
    C1 O3 C2 C3 . . . . -175.74(10) ?
    C1 O3 C2 C7 . . . . 4.15(16) ?
    C20 O2 C3 C2 . . . . -103.96(12) ?
    C20 O2 C3 C4 . . . . 78.36(14) ?
    O3 C2 C3 O2 . . . . 1.16(16) ?
    C7 C2 C3 O2 . . . . -178.72(10) ?
    O3 C2 C3 C4 . . . . 178.89(10) ?
    C7 C2 C3 C4 . . . . -1.00(17) ?
    C19 O1 C4 C5 . . . . -7.65(19) ?
    C19 O1 C4 C3 . . . . 172.97(11) ?
    O2 C3 C4 O1 . . . . 0.06(17) ?
    C2 C3 C4 O1 . . . . -177.65(10) ?
    O2 C3 C4 C5 . . . . -179.34(11) ?
    C2 C3 C4 C5 . . . . 2.94(18) ?
    O1 C4 C5 C6 . . . . 178.29(13) ?
    C3 C4 C5 C6 . . . . -2.4(2) ?
    C4 C5 C6 C7 . . . . -0.2(2) ?
    C5 C6 C7 C2 . . . . 2.14(19) ?
    C5 C6 C7 C8 . . . . -175.98(12) ?
    O3 C2 C7 C6 . . . . 178.61(11) ?
    C3 C2 C7 C6 . . . . -1.51(17) ?
    O3 C2 C7 C8 . . . . -3.18(16) ?
    C3 C2 C7 C8 . . . . 176.71(10) ?
    C6 C7 C8 C9 . . . . 177.07(11) ?
    C2 C7 C8 C9 . . . . -1.03(16) ?
    C6 C7 C8 C21 . . . . -0.87(18) ?
    C2 C7 C8 C21 . . . . -178.97(11) ?
    C7 C8 C9 C1 . . . . 4.21(16) ?
    C21 C8 C9 C1 . . . . -177.89(11) ?
    C7 C8 C9 C10 . . . . -179.74(10) ?
    C21 C8 C9 C10 . . . . -1.85(17) ?
    O4 C1 C9 C8 . . . . 177.67(11) ?
    O3 C1 C9 C8 . . . . -3.33(15) ?
    O4 C1 C9 C10 . . . . 1.35(16) ?
    O3 C1 C9 C10 . . . . -179.65(9) ?
    C8 C9 C10 C11 . . . . -76.88(13) ?
    C1 C9 C10 C11 . . . . 99.37(11) ?
    C8 C9 C10 C18 . . . . 103.55(13) ?
    C1 C9 C10 C18 . . . . -80.20(12) ?
    C18 C10 C11 C12 . . . . 1.57(15) ?
    C9 C10 C11 C12 . . . . -178.01(9) ?
    C22 O5 C12 C13 . . . . -173.06(9) ?
    C22 O5 C12 C11 . . . . 9.01(16) ?
    C10 C11 C12 O5 . . . . 177.12(10) ?
    C10 C11 C12 C13 . . . . -0.73(16) ?
    C23 O6 C13 C14 . . . . 99.08(11) ?
    C23 O6 C13 C12 . . . . -81.83(12) ?
    O5 C12 C13 O6 . . . . 2.19(15) ?
    C11 C12 C13 O6 . . . . -179.76(9) ?
    O5 C12 C13 C14 . . . . -178.71(9) ?
    C11 C12 C13 C14 . . . . -0.66(15) ?
    C15 O7 C14 C13 . . . . 176.70(9) ?
    C15 O7 C14 C18 . . . . -4.07(14) ?
    O6 C13 C14 O7 . . . . -0.41(14) ?
    C12 C13 C14 O7 . . . . -179.52(9) ?
    O6 C13 C14 C18 . . . . -179.63(9) ?
    C12 C13 C14 C18 . . . . 1.25(15) ?
    C14 O7 C15 O8 . . . . -179.20(9) ?
    C14 O7 C15 C16 . . . . 2.60(14) ?
    O8 C15 C16 C17 . . . . -176.66(11) ?
    O7 C15 C16 C17 . . . . 1.34(16) ?
    C15 C16 C17 C18 . . . . -3.75(16) ?
    C15 C16 C17 C24 . . . . 174.94(10) ?
    O7 C14 C18 C10 . . . . -179.60(9) ?
    C13 C14 C18 C10 . . . . -0.43(14) ?
    O7 C14 C18 C17 . . . . 1.53(14) ?
    C13 C14 C18 C17 . . . . -179.31(9) ?
    C11 C10 C18 C14 . . . . -0.98(14) ?
    C9 C10 C18 C14 . . . . 178.57(9) ?
    C11 C10 C18 C17 . . . . 177.76(10) ?
    C9 C10 C18 C17 . . . . -2.69(16) ?
    C16 C17 C18 C14 . . . . 2.26(14) ?
    C24 C17 C18 C14 . . . . -176.35(9) ?
    C16 C17 C18 C10 . . . . -176.47(10) ?
    C24 C17 C18 C10 . . . . 4.91(16) ?
loop_
    _geom_hbond_atom_site_label_D
    _geom_hbond_atom_site_label_H
    _geom_hbond_atom_site_label_A
    _geom_hbond_site_symmetry_A
    _geom_hbond_distance_DH
    _geom_hbond_distance_HA
    _geom_hbond_distance_DA
    _geom_hbond_angle_DHA
    C21 H21A O6 3_576 0.96 2.55 3.2921(15) 134
    C22 H22A O6 3_577 0.96 2.52 3.4385(14) 161
    C22 H22B O8 3_576 0.96 2.56 3.4401(15) 152
    C6 H6A Cg1 1_655 0.93 2.92 3.6706(12) 138
    C19 H19A Cg2 4_664 0.96 2.60 3.5446(14) 170
