# Supplementary material for: 7,7′,8,8′-Tetra­meth­oxy-4,4′-dimethyl-3,5′-bichromene-2,2′-dione
Source: Acta Crystallogr Sect E Struct Rep Online. 2009 May 20;65(Pt 6):o1322–3. doi: 10.1107/S1600536809018029 (PMC2969715; doi:10.1107/S1600536809018029)
Supplement: Supplementary file 2 [file e-65-o1322-Isup2.hkl]

#
# h,k,l, Fc-squared, Fo-squared, sigma(Fo-squared) and status flag
#
data_I
_shelx_title ' c15a_0m in P2(1)/c (110K)'
_shelx_refln_list_code          4
_shelx_F_calc_maximum      263.26
_exptl_crystal_F_000       920.00
_reflns_d_resolution_high  0.6754
 
loop_
 _symmetry_equiv_pos_as_xyz
 'x, y, z'
 '-x, y+1/2, -z+1/2'
 '-x, -y, -z'
 'x, -y-1/2, z-1/2'
 
_cell_length_a     9.4724
_cell_length_b    23.4766
_cell_length_c     9.3525
_cell_angle_alpha  90.000
_cell_angle_beta   96.254
_cell_angle_gamma  90.000
 
_shelx_F_squared_multiplier     1.000
 
loop_
 _refln_index_h
 _refln_index_k
 _refln_index_l
 _refln_F_squared_calc
 _refln_F_squared_meas
 _refln_F_squared_sigma
 _refln_observed_status
   1   0   0     3373.69     3513.95     68.06 o
   2   0   0      350.62      421.43      4.97 o
   3   0   0       47.31       96.67      1.77 o
   4   0   0       18.02       37.18      1.13 o
   5   0   0     1029.44     1239.21     10.39 o
   6   0   0      239.29      246.88      3.20 o
   7   0   0       15.70       11.23      1.32 o
   8   0   0       18.90       14.12      2.11 o
   9   0   0       46.67       40.30      3.16 o
  10   0   0       13.68        4.77      2.81 o
  11   0   0       27.37       30.46      6.06 o
  12   0   0        2.15       -0.17      6.12 o
  13   0   0      163.63      202.92     17.25 o
   1   1   0      576.68      619.76      7.70 o
   2   1   0      973.76     1040.91      6.60 o
   3   1   0     4164.28     4485.52     22.73 o
   4   1   0      850.99      984.71      5.87 o
   5   1   0     4376.75     5004.09     24.71 o
   6   1   0        0.09        1.70      0.45 o
   7   1   0       18.59       17.99      0.95 o
   8   1   0        3.02        5.03      1.23 o
   9   1   0      192.00      187.67      3.80 o
  10   1   0       39.39       37.66      2.68 o
  11   1   0        5.58        6.89      2.45 o
  12   1   0       33.04       30.42      4.82 o
  13   1   0       34.44       38.46      6.04 o
   0   2   0        1.13       -1.11      1.57 o
   1   2   0    15600.37    16097.60     99.05 o
   2   2   0     1040.30     1128.78      7.52 o
   3   2   0       74.40       66.86      0.96 o
   4   2   0        2.72        1.87      0.39 o
   5   2   0      275.45      273.72      2.37 o
   6   2   0      294.64      333.87      2.86 o
   7   2   0      158.99      192.29      2.42 o
   8   2   0      570.68      613.68      6.46 o
   9   2   0      728.32      722.22      8.62 o
  10   2   0       37.82       43.52      2.93 o
  11   2   0       25.98       21.83      3.23 o
  12   2   0       34.18       35.01      3.73 o
  13   2   0        0.65       -0.49      4.23 o
   1   3   0     1994.51     2253.75     14.49 o
   2   3   0     1123.25     1283.57      8.19 o
   3   3   0     1675.22     1727.78     10.38 o
   4   3   0      169.95      164.23      1.91 o
   5   3   0     2528.85     3014.26     17.45 o
   6   3   0        1.89        0.69      0.53 o
   7   3   0      125.04      126.02      2.61 o
   8   3   0        2.96        1.44      1.06 o
   9   3   0       13.38       19.30      2.07 o
  10   3   0      295.44      262.49      5.80 o
  11   3   0      130.81      142.88      6.34 o
  12   3   0        2.23        1.21      2.89 o
  13   3   0        0.04        6.16      4.43 o
   0   4   0     1335.97     1485.18     22.34 o
   1   4   0      391.08      449.17      3.49 o
   2   4   0    12806.45    13293.15     72.12 o
   3   4   0      663.08      732.94      4.72 o
   4   4   0      111.62      126.47      1.87 o
   5   4   0      158.18      154.85      2.14 o
   6   4   0       32.86       46.04      1.49 o
   7   4   0      536.45      578.04      5.55 o
   8   4   0      172.75      199.27      3.72 o
   9   4   0      877.73      821.17     10.19 o
  10   4   0        3.25        8.03      1.83 o
  11   4   0      145.74      150.62      5.43 o
  12   4   0       29.17       27.33      4.18 o
  13   4   0       24.75       26.44      4.26 o
   1   5   0     6318.17     6983.77     45.08 o
   2   5   0       69.14       71.10      1.18 o
   3   5   0      238.41      239.10      2.42 o
   4   5   0      323.08      357.26      3.12 o
   5   5   0      375.68      407.80      3.97 o
   6   5   0       41.42       32.98      1.33 o
   7   5   0      440.96      424.44      4.62 o
   8   5   0     5461.81     5582.49     45.56 o
   9   5   0       37.15       33.12      2.40 o
  10   5   0      118.05      116.85      4.38 o
  11   5   0       23.11       23.56      3.48 o
  12   5   0      153.10      168.91      7.67 o
  13   5   0      187.50      214.72      8.62 o
   0   6   0     3409.42     3588.60     35.91 o
   1   6   0     8303.98     9306.66     62.35 o
   2   6   0     1668.92     2108.87     11.92 o
   3   6   0      234.02      293.27      2.55 o
   4   6   0      105.85      138.52      1.91 o
   5   6   0      223.86      268.80      2.98 o
   6   6   0       66.71      105.81      2.01 o
   7   6   0      218.93      190.74      3.21 o
   8   6   0     2411.29     2425.32     19.13 o
   9   6   0      809.65      785.94      9.91 o
  10   6   0        7.80        6.67      2.03 o
  11   6   0       28.82       29.04      3.02 o
  12   6   0       21.02       17.35      3.27 o
  13   6   0       50.31       61.93      5.51 o
   1   7   0    20496.36    21282.19    153.15 o
   2   7   0       61.57       58.88      0.97 o
   3   7   0      797.54      788.86      5.47 o
   4   7   0      676.21      754.07      6.13 o
   5   7   0      157.47      140.46      2.18 o
   6   7   0      485.21      558.41      5.28 o
   7   7   0     2262.64     2370.31     17.24 o
   8   7   0      167.80      180.01      3.45 o
   9   7   0      847.11      826.30     10.19 o
  10   7   0      257.55      263.80      5.96 o
  11   7   0       21.74       24.43      3.37 o
  12   7   0       38.13       45.73      4.24 o
  13   7   0       68.84       79.85      6.07 o
   0   8   0     1538.96     1613.84     18.83 o
   1   8   0       55.97       47.44      1.92 o
   2   8   0       90.87       76.70      1.09 o
   3   8   0       50.09       71.80      1.47 o
   4   8   0      106.12      132.69      1.92 o
   5   8   0        0.23        0.05      0.62 o
   6   8   0        1.32        0.86      0.85 o
   7   8   0     1036.22      980.84      9.18 o
   8   8   0      103.73      117.22      3.04 o
   9   8   0      349.28      341.11      6.46 o
  10   8   0        0.23       -0.36      1.96 o
  11   8   0        9.18       12.22      2.87 o
  12   8   0        6.37        9.69      3.05 o
  13   8   0      272.54      286.72      9.11 o
   1   9   0      406.84      523.21      4.80 o
   2   9   0      599.60      681.52      4.91 o
   3   9   0      218.15      234.06      2.20 o
   4   9   0      884.76      974.02      8.82 o
   5   9   0      114.72      149.56      2.62 o
   6   9   0       76.11       86.03      2.19 o
   7   9   0      127.18      141.67      3.14 o
   8   9   0      733.99      756.35      8.04 o
   9   9   0       17.57       17.70      2.23 o
  10   9   0        4.08        5.18      2.15 o
  11   9   0      123.24      126.16      6.12 o
  12   9   0        0.00        8.55      3.31 o
  13   9   0       32.41       38.08      4.18 o
   0  10   0     5303.88     5840.80     63.33 o
   1  10   0      284.27      282.67      2.93 o
   2  10   0       41.62       58.65      1.01 o
   3  10   0     2767.53     3115.18     18.48 o
   4  10   0      647.86      665.39      5.04 o
   5  10   0       13.26        7.11      0.98 o
   6  10   0     3160.32     3193.53     22.46 o
   7  10   0      223.67      210.15      4.11 o
   8  10   0        4.31        8.37      1.38 o
   9  10   0       16.18       18.72      2.07 o
  10  10   0      189.04      199.91      6.31 o
  11  10   0       31.38       35.08      3.99 o
  12  10   0       10.18        7.77      3.28 o
  13  10   0        8.24       11.14      4.31 o
   1  11   0     7538.96     8398.49     55.02 o
   2  11   0     1301.69     1610.00     12.09 o
   3  11   0       25.89       25.28      0.82 o
   4  11   0      103.14      110.11      1.71 o
   5  11   0      593.90      636.86      5.88 o
   6  11   0     2840.13     2818.76     21.97 o
   7  11   0     1093.02     1043.20     11.23 o
   8  11   0      643.16      674.19     10.15 o
   9  11   0       26.79       27.49      1.95 o
  10  11   0       37.55       39.45      3.98 o
  11  11   0       47.07       46.13      3.95 o
  12  11   0        3.41        5.83      3.49 o
  13  11   0       67.69       68.71      6.78 o
   0  12   0      183.71      206.88      3.10 o
   1  12   0      365.63      463.62      5.28 o
   2  12   0       19.74       17.91      1.15 o
   3  12   0       16.87       15.73      0.69 o
   4  12   0      515.97      557.45      4.88 o
   5  12   0     1553.45     1526.24     13.03 o
   6  12   0      448.26      470.33      6.68 o
   7  12   0     1108.80     1068.91     11.49 o
   8  12   0      304.40      327.51      5.86 o
   9  12   0       95.96      107.47      3.83 o
  10  12   0        4.24        2.85      2.69 o
  11  12   0       14.71       15.45      3.52 o
  12  12   0       34.18       29.12      4.82 o
  13  12   0        5.48        9.41      4.10 o
   1  13   0        2.22        0.33      0.49 o
   2  13   0        6.50       10.81      0.81 o
   3  13   0        1.01        1.84      0.55 o
   4  13   0       13.53        9.24      0.76 o
   5  13   0      534.04      585.37      6.71 o
   6  13   0       94.28       95.78      3.12 o
   7  13   0     2234.06     2298.78     20.48 o
   8  13   0      201.94      227.13      5.52 o
   9  13   0      118.90      119.09      4.48 o
  10  13   0        0.51        2.33      2.65 o
  11  13   0        2.75        4.88      3.08 o
  12  13   0       23.44       29.21      4.98 o
   0  14   0     1729.46     1807.26     18.86 o
   1  14   0      207.73      235.67      2.89 o
   2  14   0       45.30       57.61      1.67 o
   3  14   0     1045.78     1166.49      8.74 o
   4  14   0      666.65      705.15      5.40 o
   5  14   0       97.87      103.74      3.04 o
   6  14   0     1568.02     1542.62     15.16 o
   7  14   0      233.48      227.66      4.63 o
   8  14   0        1.43        1.54      1.42 o
   9  14   0       46.25       52.75      3.19 o
  10  14   0       91.34      106.90      6.04 o
  11  14   0       64.76       69.18      5.60 o
  12  14   0      135.35      158.29      7.90 o
   1  15   0       84.04       94.24      1.68 o
   2  15   0      140.60      158.29      2.28 o
   3  15   0       63.59       64.46      1.66 o
   4  15   0       12.44       13.38      0.91 o
   5  15   0      515.88      531.73      7.29 o
   6  15   0        0.49        1.26      1.14 o
   7  15   0        6.97        9.77      1.61 o
   8  15   0       17.30       10.12      1.76 o
   9  15   0      124.14      139.61      4.86 o
  10  15   0        1.81       -1.43      2.44 o
  11  15   0        0.03        3.01      3.06 o
  12  15   0       43.78       45.85      5.82 o
   0  16   0      170.05      172.21      3.75 o
   1  16   0      200.02      223.00      2.75 o
   2  16   0       93.61       98.83      1.94 o
   3  16   0      110.11      103.42      2.84 o
   4  16   0       36.11       36.02      1.21 o
   5  16   0      374.78      349.84      6.59 o
   6  16   0      193.54      163.43      4.21 o
   7  16   0      266.34      244.51      4.87 o
   8  16   0       11.51       11.56      1.93 o
   9  16   0      122.39      118.99      4.82 o
  10  16   0       96.50       84.81      5.64 o
  11  16   0       26.97       25.44      4.18 o
  12  16   0        9.07        9.61      3.65 o
   1  17   0       22.02       21.00      0.91 o
   2  17   0      863.92      815.12      7.19 o
   3  17   0       12.50        7.85      0.95 o
   4  17   0      504.77      501.07      6.43 o
   5  17   0      317.56      330.02      5.66 o
   6  17   0       28.11       24.27      1.98 o
   7  17   0      637.10      605.42     10.75 o
   8  17   0        4.42        4.08      1.71 o
   9  17   0       35.88       36.87      3.24 o
  10  17   0        0.00       -1.79      2.74 o
  11  17   0        3.41        2.10      3.04 o
  12  17   0       30.94       30.43      4.68 o
   0  18   0      766.45      832.44     11.51 o
   1  18   0     1247.91     1359.85     11.05 o
   2  18   0      261.95      311.29      3.63 o
   3  18   0      259.79      256.97      3.91 o
   4  18   0      176.96      164.04      3.63 o
   5  18   0        0.23        1.48      1.11 o
   6  18   0       12.47       10.54      1.56 o
   7  18   0        6.31        3.37      1.43 o
   8  18   0        4.19        2.96      1.89 o
   9  18   0       95.93      102.54      4.70 o
  10  18   0       67.12       80.61      4.81 o
  11  18   0        9.44       17.41      3.90 o
   1  19   0        0.55        6.48      0.90 o
   2  19   0     1850.19     1800.57     13.72 o
   3  19   0      770.21      722.02      6.86 o
   4  19   0      153.21      143.12      3.53 o
   5  19   0        0.44        0.44      1.23 o
   6  19   0      157.63      141.27      3.72 o
   7  19   0       22.60       14.40      1.99 o
   8  19   0        5.16        8.27      2.22 o
   9  19   0        7.31        4.78      2.51 o
  10  19   0       27.31       27.79      3.44 o
  11  19   0        0.04        4.58      3.10 o
   0  20   0      364.04      406.32      7.08 o
   1  20   0     1390.84     1534.39     12.64 o
   2  20   0       22.46       11.31      1.39 o
   3  20   0       16.27        8.42      1.01 o
   4  20   0      349.70      335.91      5.54 o
   5  20   0      120.72      120.25      3.63 o
   6  20   0       81.11       78.60      3.87 o
   7  20   0       50.43       43.19      3.93 o
   8  20   0        1.57       -1.73      1.73 o
   9  20   0       52.63       54.73      3.74 o
  10  20   0       65.54       77.84      4.54 o
  11  20   0       14.74       13.61      4.54 o
   1  21   0      971.63     1019.28      9.16 o
   2  21   0      441.56      473.75      5.30 o
   3  21   0       27.11       26.52      1.61 o
   4  21   0       18.51       22.79      1.82 o
   5  21   0       29.76       33.03      2.26 o
   6  21   0       28.15       33.36      2.66 o
   7  21   0        5.75        4.56      1.96 o
   8  21   0       16.31       15.65      2.79 o
   9  21   0        0.40        3.34      2.27 o
  10  21   0      171.69      180.58      6.26 o
  11  21   0        0.81       -2.77      2.77 o
   0  22   0       74.72       73.31      2.82 o
   1  22   0        6.08       12.97      1.40 o
   2  22   0      463.43      414.27      5.77 o
   3  22   0       60.20       39.91      1.85 o
   4  22   0       16.54       10.49      1.54 o
   5  22   0        3.61        5.76      1.63 o
   6  22   0        0.00       -0.30      1.53 o
   7  22   0       45.26       49.33      3.46 o
   8  22   0        2.10        2.46      2.47 o
   9  22   0       18.88       17.32      2.88 o
  10  22   0        0.66        1.64      2.23 o
   1  23   0      152.26      148.17      3.74 o
   2  23   0       29.48       36.34      1.87 o
   3  23   0       17.00       17.61      1.72 o
   4  23   0       69.74       74.68      3.50 o
   5  23   0       83.66       80.29      3.39 o
   6  23   0        2.74        5.88      1.86 o
   7  23   0      188.26      217.67      6.08 o
   8  23   0        2.27        1.47      2.22 o
   9  23   0      165.26      176.67      6.42 o
  10  23   0        8.27        9.57      2.85 o
   0  24   0        1.82        1.94      1.25 o
   1  24   0      125.96      152.57      3.01 o
   2  24   0       46.57       48.12      2.14 o
   3  24   0      508.56      476.26      7.86 o
   4  24   0      158.63      155.66      4.03 o
   5  24   0        4.25        4.26      1.62 o
   6  24   0      200.54      209.19      5.57 o
   7  24   0      125.26      144.70      5.30 o
   8  24   0        4.72        8.76      2.45 o
   9  24   0      107.16      119.92      5.54 o
  10  24   0      210.20      243.31      7.77 o
   1  25   0       65.67       83.96      2.40 o
   2  25   0      173.12      172.09      3.96 o
   3  25   0        2.11        2.83      1.18 o
   4  25   0       75.57       79.37      3.06 o
   5  25   0       34.99       37.69      2.61 o
   6  25   0       88.22       95.05      4.07 o
   7  25   0        8.16        9.63      2.32 o
   8  25   0       23.09       35.62      4.69 o
   9  25   0        6.74       13.52      2.74 o
   0  26   0      267.68      263.16      6.92 o
   1  26   0        8.73        9.18      1.28 o
   2  26   0       12.99       12.59      1.41 o
   3  26   0        5.04        6.57      1.58 o
   4  26   0       37.94       42.71      2.79 o
   5  26   0       18.17       23.63      2.36 o
   6  26   0      175.14      184.33      5.28 o
   7  26   0       72.21       80.03      4.12 o
   8  26   0      189.22      198.23      6.30 o
   9  26   0       13.05       11.38      2.64 o
   1  27   0        3.41        3.34      1.14 o
   2  27   0      378.84      398.12      6.28 o
   3  27   0      232.74      245.15      4.90 o
   4  27   0       92.40       98.83      3.93 o
   5  27   0      253.82      277.51      5.85 o
   6  27   0        1.07        0.30      1.79 o
   7  27   0        1.23        2.65      2.05 o
   8  27   0        6.61        8.73      2.43 o
   0  28   0        9.02       11.12      2.23 o
   1  28   0       60.39       76.46      2.78 o
   2  28   0       10.49       11.94      1.59 o
   3  28   0      187.69      207.49      6.94 o
   4  28   0        0.22        1.74      1.61 o
   5  28   0       31.68       36.32      2.81 o
   6  28   0       86.88       99.20      4.07 o
   7  28   0        0.05        3.59      2.06 o
   8  28   0       14.75       10.55      2.44 o
   1  29   0      142.52      156.38      5.40 o
   2  29   0       74.57       86.39      3.05 o
   3  29   0      175.33      186.84      4.95 o
   4  29   0       16.43       15.07      2.19 o
   5  29   0      210.34      228.13      6.17 o
   6  29   0        0.56        0.64      1.68 o
   7  29   0       25.58       34.02      3.03 o
   0  30   0      280.93      333.57     11.74 o
   1  30   0      278.38      313.55      6.95 o
   2  30   0       16.14       15.48      1.79 o
   3  30   0        0.47        1.52      1.66 o
   4  30   0       21.68       27.86      2.54 o
   5  30   0       41.37       46.19      3.29 o
   6  30   0        2.78        5.69      2.20 o
   7  30   0       12.05       11.38      3.20 o
   1  31   0       64.91       71.92      3.04 o
   2  31   0       16.09       20.92      2.67 o
   3  31   0       67.89       72.75      4.14 o
   4  31   0      472.83      518.74     12.48 o
   5  31   0      129.75      139.89      8.08 o
   6  31   0       32.32       38.42      3.53 o
   0  32   0      236.92      284.99     10.68 o
   1  32   0       35.20       45.14      2.66 o
   2  32   0       18.58       19.46      2.86 o
   3  32   0       99.54      105.39      4.03 o
   4  32   0        3.97       13.96      2.26 o
   5  32   0        0.61        5.11      2.00 o
   1  33   0        6.02       11.28      1.80 o
   2  33   0       13.67       15.40      1.97 o
   3  33   0       97.53      107.73      4.02 o
   4  33   0      230.74      268.58      8.85 o
   0  34   0        0.27        5.13      2.45 o
   1  34   0        3.71        6.56      1.74 o
   2  34   0       15.01       18.47      3.25 o
 -13   1   1        8.83       10.39      5.91 o
 -12   1   1        4.19       -1.02      2.63 o
 -11   1   1        1.00        2.97      2.45 o
 -10   1   1     2065.21     1985.26     18.97 o
  -9   1   1     4814.91     4565.70     33.00 o
  -8   1   1       58.79       63.34      2.19 o
  -7   1   1      505.42      546.10      4.51 o
  -6   1   1      156.55      133.23      1.68 o
  -5   1   1      989.21     1059.35      5.83 o
  -4   1   1      575.14      617.68      3.61 o
  -3   1   1     1542.34     1578.38      7.84 o
  -2   1   1      764.51      791.54      5.00 o
  -1   1   1     3269.10     3358.50     21.24 o
   0   1   1     6968.28     6833.06     54.39 o
   1   1   1      179.06      169.81      1.71 o
   2   1   1      818.38      736.45      5.32 o
   3   1   1      676.40      729.88      4.56 o
   4   1   1      598.56      643.88      4.35 o
   5   1   1        4.34        2.32      0.53 o
   6   1   1     2495.28     2542.83     13.61 o
   7   1   1      207.09      222.21      3.33 o
   8   1   1        3.49        8.65      1.40 o
   9   1   1      142.64      159.35      3.57 o
  10   1   1       55.08       53.20      3.01 o
  11   1   1      139.84      133.33      5.49 o
  12   1   1       19.65       12.12      4.07 o
  13   1   1        5.92       14.61      4.55 o
 -13   2   1       77.89       69.82      8.26 o
 -12   2   1       14.83       16.61      5.88 o
 -11   2   1       34.31       39.32      3.72 o
 -10   2   1      809.09      739.52      9.28 o
  -9   2   1       99.00      130.29      3.70 o
  -8   2   1       57.95       37.95      1.85 o
  -7   2   1      708.89      756.54      5.63 o
  -6   2   1        1.17        4.04      0.55 o
  -5   2   1       31.01       22.12      0.74 o
  -4   2   1      201.07      222.64      1.95 o
  -3   2   1      129.11      108.69      1.21 o
  -2   2   1      353.44      342.32      2.66 o
  -1   2   1      919.48      927.58      6.14 o
   0   2   1      733.67      733.29      4.72 o
   1   2   1       65.59       81.30      1.26 o
   2   2   1     1242.73     1186.02      7.29 o
   3   2   1      658.38      665.41      4.39 o
   4   2   1        0.18        0.56      0.41 o
   5   2   1     3492.24     3931.63     20.65 o
   6   2   1       30.58       35.51      1.22 o
   7   2   1       16.14       10.86      0.99 o
   8   2   1      278.26      254.82      4.23 o
   9   2   1        0.05        0.92      1.44 o
  10   2   1      195.88      179.59      4.86 o
  11   2   1      115.57      114.19      5.11 o
  12   2   1       35.18       23.80      4.54 o
  13   2   1       70.60       86.09      8.46 o
 -13   3   1        3.95        9.39      3.55 o
 -12   3   1       27.39       27.73      4.05 o
 -11   3   1       10.15        9.88      2.87 o
 -10   3   1      160.24      148.04      4.92 o
  -9   3   1      133.64      142.68      3.43 o
  -8   3   1      127.61      119.32      2.63 o
  -7   3   1        4.30        6.51      0.94 o
  -6   3   1      112.47      102.40      1.65 o
  -5   3   1      970.56     1040.93      6.65 o
  -4   3   1     5341.65     5420.32     27.66 o
  -3   3   1     2421.84     2537.80     12.80 o
  -2   3   1       40.30       80.54      1.69 o
  -1   3   1      124.84      125.15      1.20 o
   0   3   1     1629.41     1575.89     10.10 o
   1   3   1     2233.28     2196.14     13.79 o
   2   3   1      212.56      230.81      2.01 o
   3   3   1      321.30      314.33      2.61 o
   4   3   1       94.31       97.05      1.47 o
   5   3   1      219.75      245.98      2.35 o
   6   3   1      986.42      994.55      6.60 o
   7   3   1      160.22      162.22      2.89 o
   8   3   1        4.64        3.71      1.27 o
   9   3   1      792.79      707.79      9.74 o
  10   3   1      104.08       89.85      3.74 o
  11   3   1        3.30        1.11      2.11 o
  12   3   1       19.10       19.12      3.92 o
  13   3   1       26.90       29.37      5.89 o
 -13   4   1      179.05      206.17      8.86 o
 -12   4   1        0.23        1.96      3.95 o
 -11   4   1        5.89        4.02      2.24 o
 -10   4   1      156.59      179.48      6.26 o
  -9   4   1      175.70      149.69      4.01 o
  -8   4   1      310.98      271.87      4.28 o
  -7   4   1      301.50      277.74      3.25 o
  -6   4   1      113.78       85.00      1.60 o
  -5   4   1       24.18       49.53      1.25 o
  -4   4   1      202.27      201.02      2.12 o
  -3   4   1     1003.04     1092.68      6.73 o
  -2   4   1    26477.30    25720.24    143.34 o
  -1   4   1    15897.04    15778.97     85.77 o
   0   4   1      239.95      261.11      2.03 o
   1   4   1        1.08       -0.29      0.29 o
   2   4   1      522.76      478.92      3.36 o
   3   4   1     2103.70     2069.97     11.45 o
   4   4   1        6.89        8.50      0.65 o
   5   4   1       41.31       71.67      1.33 o
   6   4   1      828.26      860.34      6.18 o
   7   4   1       63.89       61.45      1.98 o
   8   4   1       35.00       42.66      2.15 o
   9   4   1        5.62        9.71      1.89 o
  10   4   1       10.73        8.10      2.25 o
  11   4   1       28.26       29.91      4.09 o
  12   4   1      125.29      134.37      6.28 o
  13   4   1       40.15       47.91      6.64 o
 -13   5   1        6.66        2.48      3.48 o
 -12   5   1        7.20        6.42      3.34 o
 -11   5   1      434.13      413.78      8.28 o
 -10   5   1      111.18      100.79      3.90 o
  -9   5   1        0.00       -0.04      1.35 o
  -8   5   1     3425.97     3377.57     23.62 o
  -7   5   1      734.83      725.92      6.46 o
  -6   5   1      162.68      168.67      2.41 o
  -5   5   1      937.76     1099.62      7.50 o
  -4   5   1      283.10      303.79      3.03 o
  -3   5   1     5077.42     5417.86     29.60 o
  -2   5   1    12620.03    13397.87     74.20 o
  -1   5   1     9654.88     9870.73     52.25 o
   0   5   1        6.37       -0.45      0.45 o
   1   5   1     3441.93     3329.72     21.88 o
   2   5   1     3129.27     3135.81     16.88 o
   3   5   1     2086.43     2130.13     11.77 o
   4   5   1        5.47        6.88      0.58 o
   5   5   1       36.29       70.64      1.39 o
   6   5   1       26.96       34.92      1.39 o
   7   5   1       84.04       90.91      2.39 o
   8   5   1        4.07        6.84      1.50 o
   9   5   1       58.08       55.88      3.01 o
  10   5   1      238.85      212.55      5.74 o
  11   5   1       51.27       42.59      3.55 o
  12   5   1       96.08       95.02      5.28 o
  13   5   1        0.36        1.85      3.28 o
 -13   6   1      142.59      145.44      7.41 o
 -12   6   1       26.22       29.94      3.76 o
 -11   6   1       89.20       92.08      4.34 o
 -10   6   1      789.48      735.57     11.05 o
  -9   6   1      755.54      677.98      8.58 o
  -8   6   1     1439.34     1390.86     15.56 o
  -7   6   1       87.34       84.87      2.28 o
  -6   6   1      390.34      394.12      4.03 o
  -5   6   1       39.19       42.52      1.30 o
  -4   6   1     1643.93     1849.92     11.83 o
  -3   6   1       58.67       59.26      1.07 o
  -2   6   1     8643.30     9213.16     52.14 o
  -1   6   1    16097.83    16442.04     86.22 o
   0   6   1     4612.09     4477.93     27.40 o
   1   6   1       22.32       26.38      0.90 o
   2   6   1        4.28        1.50      0.36 o
   3   6   1     1037.72     1084.62      6.23 o
   4   6   1       90.80       96.97      1.51 o
   5   6   1        0.21        1.01      0.58 o
   6   6   1      450.61      452.14      5.09 o
   7   6   1      945.84      997.56      9.17 o
   8   6   1       89.89       88.12      3.38 o
   9   6   1     1125.01     1092.19     12.44 o
  10   6   1        0.07        1.98      1.96 o
  11   6   1       15.29       10.21      2.63 o
  12   6   1      123.44      123.62      5.81 o
  13   6   1       32.61       41.19      4.91 o
 -13   7   1      119.44      127.52      7.20 o
 -12   7   1        9.05       11.05      3.05 o
 -11   7   1        2.18        9.19      2.78 o
 -10   7   1      147.36      154.96      6.73 o
  -9   7   1      340.00      325.57      5.92 o
  -8   7   1       37.97       42.95      2.00 o
  -7   7   1      872.06      752.07      7.26 o
  -6   7   1       15.79       11.12      0.99 o
  -5   7   1       84.55       85.53      1.73 o
  -4   7   1        0.30        2.05      0.56 o
  -3   7   1      245.52      259.98      2.62 o
  -2   7   1     8742.39     9204.08     50.76 o
  -1   7   1      191.61      238.73      1.93 o
   0   7   1      488.55      529.13      4.04 o
   1   7   1     1083.55     1134.20      8.69 o
   2   7   1       55.39       52.85      0.99 o
   3   7   1      437.93      488.93      3.74 o
   4   7   1      286.13      323.27      2.67 o
   5   7   1       53.37       52.44      1.52 o
   6   7   1      810.02      871.74      6.89 o
   7   7   1      185.65      219.81      3.93 o
   8   7   1      452.06      437.61      5.99 o
   9   7   1      111.10      113.38      3.95 o
  10   7   1        3.81        1.20      1.94 o
  11   7   1        8.78       10.72      2.92 o
  12   7   1       71.11       82.79      5.10 o
  13   7   1       21.61       24.78      4.31 o
 -13   8   1       22.69       28.15      4.80 o
 -12   8   1        5.05        5.51      2.91 o
 -11   8   1        0.03        0.89      2.86 o
 -10   8   1       37.77       48.15      3.55 o
  -9   8   1       67.65       69.86      4.18 o
  -8   8   1       95.07      101.83      2.72 o
  -7   8   1      268.47      241.76      4.26 o
  -6   8   1      332.28      344.90      3.91 o
  -5   8   1      109.59      123.67      2.11 o
  -4   8   1      544.96      577.37      4.75 o
  -3   8   1     4351.77     4742.52     28.36 o
  -2   8   1     1184.95     1206.95      7.78 o
  -1   8   1     1978.07     1978.71     10.87 o
   0   8   1       31.15       31.12      0.91 o
   1   8   1      184.69      135.63      1.90 o
   2   8   1      643.43      693.47      5.29 o
   3   8   1     2640.92     2854.35     16.37 o
   4   8   1     1890.83     1923.24     11.49 o
   5   8   1      491.24      444.09      3.72 o
   6   8   1       94.18       96.92      2.42 o
   7   8   1     1516.00     1521.19     13.20 o
   8   8   1     1776.59     1646.19     14.50 o
   9   8   1      205.40      201.80      4.96 o
  10   8   1       48.53       48.17      3.86 o
  11   8   1        5.89        2.38      2.81 o
  12   8   1       44.54       44.97      4.15 o
  13   8   1       34.49       32.30      4.50 o
 -13   9   1        0.12       -2.98      3.03 o
 -12   9   1       29.13       27.56      3.67 o
 -11   9   1       44.71       41.05      3.71 o
 -10   9   1      115.96      112.00      4.74 o
  -9   9   1       62.57       59.03      2.87 o
  -8   9   1      920.54      828.88      8.51 o
  -7   9   1     1156.75     1079.97      9.83 o
  -6   9   1       26.16       35.96      1.55 o
  -5   9   1       27.14       33.52      1.25 o
  -4   9   1     2036.89     2078.63     13.08 o
  -3   9   1     1059.93     1199.91      8.52 o
  -2   9   1     1616.47     1844.42     11.25 o
  -1   9   1     5527.34     6015.97     31.40 o
   0   9   1      193.78      169.65      2.00 o
   1   9   1     4724.81     4928.65     33.77 o
   2   9   1       71.99       66.41      1.33 o
   3   9   1      254.65      275.52      2.94 o
   4   9   1     5339.00     5680.26     31.75 o
   5   9   1      708.17      707.73      6.37 o
   6   9   1     2920.35     2875.15     20.61 o
   7   9   1      429.00      426.07      5.57 o
   8   9   1      112.22      120.64      3.23 o
   9   9   1        8.57        5.88      1.77 o
  10   9   1      172.35      158.62      7.88 o
  11   9   1        9.13        9.70      3.14 o
  12   9   1       74.89       68.09      5.29 o
  13   9   1       20.62       21.64      4.06 o
 -13  10   1        2.94        5.90      3.53 o
 -12  10   1       92.16      100.77      5.78 o
 -11  10   1      184.88      186.75      6.54 o
 -10  10   1      127.19      109.43      4.99 o
  -9  10   1      103.88      106.53      3.29 o
  -8  10   1        9.44        9.81      1.40 o
  -7  10   1      134.15      127.11      2.87 o
  -6  10   1      248.96      227.35      3.47 o
  -5  10   1      688.14      658.90      5.88 o
  -4  10   1      128.94      132.46      2.24 o
  -3  10   1     9730.30    10695.79     63.70 o
  -2  10   1      228.79      216.83      2.35 o
  -1  10   1      180.77      197.64      2.03 o
   0  10   1       56.71       59.52      1.55 o
   1  10   1        0.57        1.18      0.49 o
   2  10   1     1183.65     1206.01      9.07 o
   3  10   1       50.86       55.42      1.30 o
   4  10   1        0.99        1.93      0.57 o
   5  10   1      408.44      381.47      4.24 o
   6  10   1      257.28      262.95      4.27 o
   7  10   1       15.52       15.19      1.26 o
   8  10   1      207.62      203.15      4.03 o
   9  10   1      368.87      343.68      6.57 o
  10  10   1       32.78       30.09      3.33 o
  11  10   1       11.11        7.02      2.93 o
  12  10   1       51.48       56.82      5.83 o
  13  10   1       42.53       47.49      5.16 o
 -13  11   1       88.49       77.37      6.93 o
 -12  11   1       78.81       80.53     11.27 o
 -11  11   1       27.48       30.06      4.19 o
 -10  11   1        0.49        0.16      2.03 o
  -9  11   1      126.97      130.56      3.35 o
  -8  11   1      427.02      404.93      5.48 o
  -7  11   1        8.34        4.08      1.10 o
  -6  11   1      140.29      143.75      2.65 o
  -5  11   1       25.27       40.25      1.23 o
  -4  11   1      516.83      589.88      4.73 o
  -3  11   1     1694.36     1742.96     15.39 o
  -2  11   1     2865.43     3263.61     20.11 o
  -1  11   1     3949.13     4254.50     24.22 o
   0  11   1      259.08      287.90      3.20 o
   1  11   1       26.36       36.67      1.45 o
   2  11   1      956.19     1017.55      7.93 o
   3  11   1     1178.43     1370.84      9.55 o
   4  11   1      523.85      541.07      4.98 o
   5  11   1     1341.31     1243.76     10.20 o
   6  11   1      166.71      148.99      3.58 o
   7  11   1     2540.33     2381.12     20.51 o
   8  11   1       69.06       68.29      2.85 o
   9  11   1       82.37       83.58      2.99 o
  10  11   1       62.77       64.04      4.15 o
  11  11   1        0.02        1.42      2.68 o
  12  11   1        0.02        4.02      3.07 o
  13  11   1       16.17       22.57      4.72 o
 -13  12   1        2.98        6.41      3.98 o
 -12  12   1       66.46       66.09      6.27 o
 -11  12   1       29.05       38.82      4.62 o
 -10  12   1       50.96       40.05      4.22 o
  -9  12   1       30.76       30.68      2.99 o
  -8  12   1       52.40       50.88      2.26 o
  -7  12   1      167.02      158.70      3.84 o
  -6  12   1     2605.73     2385.06     20.39 o
  -5  12   1      959.40      906.60      9.74 o
  -4  12   1       35.27       42.92      1.24 o
  -3  12   1      670.07      682.28      6.51 o
  -2  12   1     3339.83     3782.80     24.09 o
  -1  12   1        2.27        2.03      0.41 o
   0  12   1      115.87      157.81      2.25 o
   1  12   1      381.05      392.60      4.31 o
   2  12   1     1703.16     1771.33     14.13 o
   3  12   1      391.15      374.11      3.51 o
   4  12   1        1.27        0.57      0.58 o
   5  12   1      330.00      305.52      4.35 o
   6  12   1     1783.80     1649.60     15.94 o
   7  12   1       32.61       36.10      2.38 o
   8  12   1      184.55      171.03      6.78 o
   9  12   1        0.39       -1.24      1.53 o
  10  12   1      202.06      186.45      6.01 o
  11  12   1       25.16       30.38      4.37 o
  12  12   1       86.81       79.49      6.78 o
 -13  13   1        8.78       10.30      9.11 o
 -12  13   1        4.25        5.21      3.27 o
 -11  13   1      407.57      416.15     11.36 o
 -10  13   1        3.24        2.58      2.57 o
  -9  13   1     1357.55     1357.57     15.43 o
  -8  13   1        0.11       -0.24      1.29 o
  -7  13   1      120.90      122.69      4.22 o
  -6  13   1      304.00      311.08      5.11 o
  -5  13   1       11.47       11.69      1.12 o
  -4  13   1       55.40       59.08      1.50 o
  -3  13   1       87.70       96.07      2.17 o
  -2  13   1       35.49       66.83      1.30 o
  -1  13   1        2.68        4.10      0.48 o
   0  13   1       10.45        3.20      0.50 o
   1  13   1       41.97       62.04      1.70 o
   2  13   1      310.13      237.67      3.04 o
   3  13   1      423.63      432.02      3.78 o
   4  13   1       50.01       58.72      1.52 o
   5  13   1       58.32       47.32      2.31 o
   6  13   1     4887.38     4560.86     37.25 o
   7  13   1      762.96      718.45      9.31 o
   8  13   1       96.79       91.79      3.61 o
   9  13   1        1.12        1.63      1.77 o
  10  13   1       92.59       93.31      5.69 o
  11  13   1       19.17       18.00      4.14 o
  12  13   1       16.16       10.04      4.35 o
 -12  14   1      125.47      137.10     10.73 o
 -11  14   1       26.05       33.63      4.47 o
 -10  14   1        0.95        6.13      2.88 o
  -9  14   1        2.09        1.35      1.65 o
  -8  14   1        1.80        3.51      1.51 o
  -7  14   1        0.76       -0.68      1.16 o
  -6  14   1     3306.27     3127.07     25.74 o
  -5  14   1      398.77      392.74      5.81 o
  -4  14   1       48.77       45.42      1.52 o
  -3  14   1     1213.95     1259.95      9.88 o
  -2  14   1     1378.89     1374.98     12.13 o
  -1  14   1     2424.79     2605.03     16.44 o
   0  14   1      286.80      237.09      2.91 o
   1  14   1       53.05       61.54      1.75 o
   2  14   1      175.05      184.80      3.17 o
   3  14   1        0.84        2.23      0.60 o
   4  14   1      166.96      187.84      2.54 o
   5  14   1        8.83        8.80      1.37 o
   6  14   1       53.96       47.41      2.44 o
   7  14   1       15.08       17.59      1.97 o
   8  14   1        3.56        3.35      1.61 o
   9  14   1       85.39       85.02      3.98 o
  10  14   1       35.71       44.11      4.47 o
  11  14   1       83.56      105.95      6.43 o
  12  14   1      487.17      521.17     14.98 o
 -12  15   1      112.91      107.68      6.93 o
 -11  15   1      904.75      955.88     18.37 o
 -10  15   1      125.87      152.68      7.02 o
  -9  15   1        3.07        2.18      1.67 o
  -8  15   1       33.63       34.59      2.37 o
  -7  15   1       17.58       10.68      1.65 o
  -6  15   1      101.42       89.81      3.12 o
  -5  15   1      124.39      109.63      3.13 o
  -4  15   1      101.32       80.38      2.01 o
  -3  15   1       94.07       76.93      1.92 o
  -2  15   1      637.87      661.07      5.28 o
  -1  15   1     2555.80     2666.80     18.69 o
   0  15   1      299.06      284.90      3.26 o
   1  15   1       29.95       21.82      1.24 o
   2  15   1        0.22       -0.73      0.85 o
   3  15   1      308.41      312.46      3.33 o
   4  15   1     1295.66     1197.91      9.59 o
   5  15   1      748.14      686.57      8.19 o
   6  15   1       32.12       31.99      2.15 o
   7  15   1      216.21      215.36      4.78 o
   8  15   1       13.15       12.44      1.99 o
   9  15   1       13.24       10.34      2.16 o
  10  15   1        7.99        5.13      4.04 o
  11  15   1       53.72       54.72      5.19 o
  12  15   1        7.11       10.02      3.72 o
 -12  16   1        5.37        8.97      3.56 o
 -11  16   1        1.89        3.38      4.29 o
 -10  16   1       53.46       53.19      4.89 o
  -9  16   1      129.61      112.16      5.22 o
  -8  16   1       90.17       93.98      3.72 o
  -7  16   1        6.85        4.41      1.48 o
  -6  16   1       16.19        8.67      1.57 o
  -5  16   1      306.55      271.60      4.75 o
  -4  16   1      456.82      457.99      6.55 o
  -3  16   1      195.00      185.53      3.28 o
  -2  16   1      150.22      112.41      1.81 o
  -1  16   1      518.43      525.13      4.57 o
   0  16   1      127.15      129.78      2.17 o
   1  16   1      180.74      170.21      2.95 o
   2  16   1      330.54      333.36      6.49 o
   3  16   1      606.33      601.27      5.87 o
   4  16   1      443.74      414.72      4.38 o
   5  16   1     1087.61     1040.92     11.73 o
   6  16   1       10.80        7.70      1.51 o
   7  16   1       92.72       89.58      3.37 o
   8  16   1        6.28        8.97      1.96 o
   9  16   1       17.61       21.81      2.77 o
  10  16   1       23.98       25.53      3.86 o
  11  16   1       58.13       64.30      5.47 o
  12  16   1      214.81      249.72      9.49 o
 -12  17   1        7.60       11.39      3.92 o
 -11  17   1        0.89        3.71      3.14 o
 -10  17   1       80.72       92.40      4.76 o
  -9  17   1      106.99      115.26      4.78 o
  -8  17   1        0.01        2.27      1.61 o
  -7  17   1        0.12        1.22      1.34 o
  -6  17   1      148.61      138.43      3.70 o
  -5  17   1      347.32      323.66      5.45 o
  -4  17   1        0.47        1.35      1.06 o
  -3  17   1       74.02       82.40      2.48 o
  -2  17   1     2569.81     2538.59     19.04 o
  -1  17   1        0.03        1.44      0.65 o
   0  17   1        0.79        4.45      0.72 o
   1  17   1      926.58      844.63      9.92 o
   2  17   1      194.45      194.69      4.16 o
   3  17   1      215.85      220.07      3.01 o
   4  17   1      921.67      885.73      7.18 o
   5  17   1     1254.96     1195.07     13.00 o
   6  17   1      824.96      725.64      9.69 o
   7  17   1        2.33        1.29      1.41 o
   8  17   1      805.31      745.83     11.29 o
   9  17   1       11.34        9.66      2.66 o
  10  17   1        3.06        4.04      2.93 o
  11  17   1       11.40        5.02      3.29 o
  12  17   1       35.47       53.57     15.23 o
 -11  18   1       22.14       22.70      4.11 o
 -10  18   1       84.91       78.64      5.00 o
  -9  18   1        7.67       10.37      2.38 o
  -8  18   1       30.17       32.33      3.11 o
  -7  18   1      332.02      286.50      5.65 o
  -6  18   1        2.39       -0.16      1.17 o
  -5  18   1      196.44      179.47      4.25 o
  -4  18   1       29.79       32.44      1.90 o
  -3  18   1      144.85      131.22      3.71 o
  -2  18   1      635.13      667.18      7.48 o
  -1  18   1      224.33      221.93      2.87 o
   0  18   1      168.35      164.52      2.42 o
   1  18   1      392.40      385.34      5.82 o
   2  18   1      572.41      533.85      7.64 o
   3  18   1     1536.34     1461.75     12.02 o
   4  18   1      426.11      429.69      5.60 o
   5  18   1     1107.04     1002.00     11.44 o
   6  18   1      400.69      395.12      6.69 o
   7  18   1        5.01        2.05      1.79 o
   8  18   1       24.03       27.39      2.80 o
   9  18   1       11.31       10.29      2.38 o
  10  18   1       14.63       16.57      4.40 o
  11  18   1        5.75        5.79      3.19 o
 -11  19   1      301.54      300.93     10.51 o
 -10  19   1      356.55      343.29      8.17 o
  -9  19   1      134.54      132.49      5.13 o
  -8  19   1      265.72      280.31      7.13 o
  -7  19   1        0.33        1.14      1.46 o
  -6  19   1        8.15        7.28      1.36 o
  -5  19   1        7.13        6.71      1.52 o
  -4  19   1      135.67      137.15      3.54 o
  -3  19   1        8.17        8.44      1.25 o
  -2  19   1     2762.24     2540.32     22.94 o
  -1  19   1      698.11      664.47      6.53 o
   0  19   1       21.34       13.69      1.04 o
   1  19   1       56.41       54.82      2.26 o
   2  19   1      640.05      671.49      9.00 o
   3  19   1        8.14       22.14      1.29 o
   4  19   1       56.10       60.74      2.56 o
   5  19   1      779.65      738.78      9.18 o
   6  19   1      554.14      527.01      7.93 o
   7  19   1       43.74       25.31      2.90 o
   8  19   1       64.94       54.91      3.47 o
   9  19   1       22.30       20.64      2.84 o
  10  19   1       12.47       15.25      3.37 o
  11  19   1        2.04        1.77      2.92 o
 -11  20   1        5.81        8.10      3.71 o
 -10  20   1        7.55        6.37      2.48 o
  -9  20   1       89.06       91.91      4.90 o
  -8  20   1      223.30      228.93      6.51 o
  -7  20   1      167.79      151.94      4.28 o
  -6  20   1       11.74        6.69      1.68 o
  -5  20   1      207.86      177.97      4.34 o
  -4  20   1       11.62       11.04      1.53 o
  -3  20   1       89.51       70.29      2.41 o
  -2  20   1       89.36       53.67      2.12 o
  -1  20   1       26.49       31.46      1.58 o
   0  20   1       97.01      101.09      2.06 o
   1  20   1      100.51       91.72      2.69 o
   2  20   1      571.88      471.40      7.21 o
   3  20   1     5192.81     4761.60     34.31 o
   4  20   1       28.33       34.76      2.06 o
   5  20   1      588.62      579.32      8.63 o
   6  20   1       82.23       80.95      3.19 o
   7  20   1      144.50      144.85      5.28 o
   8  20   1       14.19       16.40      2.59 o
   9  20   1       27.65       26.90      2.97 o
  10  20   1        2.33        3.00      2.88 o
  11  20   1       44.39       40.53      4.68 o
 -11  21   1       21.69       20.43      4.04 o
 -10  21   1        0.02        1.09      2.26 o
  -9  21   1       89.49      103.73      5.17 o
  -8  21   1       64.88       62.33      3.96 o
  -7  21   1      701.79      677.81     11.13 o
  -6  21   1       22.89       22.98      2.42 o
  -5  21   1       76.01       76.14      3.19 o
  -4  21   1        1.53        1.72      1.18 o
  -3  21   1      271.26      258.62      5.56 o
  -2  21   1     1472.60     1293.20     12.82 o
  -1  21   1      838.89      733.02      8.18 o
   0  21   1      145.64      147.17      2.53 o
   1  21   1        3.64        3.87      0.97 o
   2  21   1      269.14      247.77      4.99 o
   3  21   1      175.12      153.80      2.61 o
   4  21   1       20.88       27.89      1.96 o
   5  21   1       25.77       26.97      2.28 o
   6  21   1       44.73       53.60      2.56 o
   7  21   1       18.32       15.20      2.39 o
   8  21   1       12.10       14.22      3.18 o
   9  21   1       75.61       72.73      4.22 o
  10  21   1       53.46       56.29      4.69 o
 -10  22   1      115.05      121.07      5.88 o
  -9  22   1       24.98       21.05      3.10 o
  -8  22   1      107.01      106.85      4.91 o
  -7  22   1       50.73       52.87      3.49 o
  -6  22   1        7.52        4.28      1.80 o
  -5  22   1       11.62       18.25      2.08 o
  -4  22   1      231.39      226.52      6.06 o
  -3  22   1      299.11      243.75      4.57 o
  -2  22   1       16.56        9.04      1.41 o
  -1  22   1      199.13      204.57      3.88 o
   0  22   1      269.13      256.51      4.13 o
   1  22   1        0.03       -0.26      0.89 o
   2  22   1      886.18      810.45     10.52 o
   3  22   1        1.81        5.70      0.91 o
   4  22   1      102.46       98.21      3.25 o
   5  22   1      274.39      259.65      7.29 o
   6  22   1      234.28      223.88      5.70 o
   7  22   1      134.04      141.49      5.11 o
   8  22   1      275.60      292.62      7.43 o
   9  22   1       23.60       23.40      3.21 o
  10  22   1       29.81       21.71      3.37 o
 -10  23   1        2.89        4.53      2.45 o
  -9  23   1        0.67        2.05      2.34 o
  -8  23   1        5.30        7.62      2.34 o
  -7  23   1      131.25      135.15      5.02 o
  -6  23   1       10.84       10.64      2.02 o
  -5  23   1       52.01       57.20      3.02 o
  -4  23   1      242.26      233.54      4.97 o
  -3  23   1      177.57      186.23      4.39 o
  -2  23   1      501.05      452.47      8.90 o
  -1  23   1       95.87       89.84      2.70 o
   0  23   1       37.63       29.27      1.68 o
   1  23   1      122.25      120.31      2.92 o
   2  23   1      656.24      645.50      8.91 o
   3  23   1        0.01        0.38      1.04 o
   4  23   1       88.50       86.37      3.07 o
   5  23   1      140.69      128.67      4.06 o
   6  23   1       58.11       58.60      3.34 o
   7  23   1       93.58      105.40      4.55 o
   8  23   1       24.52       31.88      3.22 o
   9  23   1       23.55       22.39      3.20 o
  10  23   1        8.57        5.55      2.62 o
 -10  24   1      199.48      199.88      7.15 o
  -9  24   1      115.54      122.66      7.08 o
  -8  24   1       34.61       36.90      3.44 o
  -7  24   1      230.63      241.70      6.45 o
  -6  24   1      262.36      255.96      8.02 o
  -5  24   1       26.43       31.66      2.60 o
  -4  24   1       31.91       27.96      2.10 o
  -3  24   1      510.44      487.23      8.18 o
  -2  24   1      139.86      147.47      3.47 o
  -1  24   1      105.86      114.62      3.02 o
   0  24   1       12.53       16.77      1.45 o
   1  24   1       73.33       61.57      2.32 o
   2  24   1        7.42        6.16      1.73 o
   3  24   1       78.16       74.47      2.69 o
   4  24   1       64.17       64.83      3.75 o
   5  24   1        0.16       -0.75      1.40 o
   6  24   1       12.93       10.84      2.05 o
   7  24   1      118.88      115.21      4.73 o
   8  24   1       34.02       39.96      4.35 o
   9  24   1        0.73        3.45      2.35 o
  -9  25   1       24.33       22.96      3.30 o
  -8  25   1       14.99       13.71      2.66 o
  -7  25   1      439.57      477.14      9.24 o
  -6  25   1      226.32      236.45      5.96 o
  -5  25   1      293.24      311.05      6.40 o
  -4  25   1      131.50      131.94      4.63 o
  -3  25   1      138.57      119.35      3.99 o
  -2  25   1      180.36      184.80      3.87 o
  -1  25   1       36.10       32.14      1.88 o
   0  25   1       21.05       18.13      1.53 o
   1  25   1      114.49      105.76      2.81 o
   2  25   1        1.79       -0.88      1.46 o
   3  25   1        1.67       -0.04      1.32 o
   4  25   1        9.23       10.45      1.59 o
   5  25   1        0.00        0.82      1.48 o
   6  25   1      107.97      116.51      4.37 o
   7  25   1      176.69      188.67      5.78 o
   8  25   1        0.02        2.76      2.15 o
   9  25   1       21.33       20.75      3.16 o
  -9  26   1      140.14      159.95      6.30 o
  -8  26   1      156.01      180.98      6.12 o
  -7  26   1        2.55        1.51      1.98 o
  -6  26   1       47.41       48.41      3.19 o
  -5  26   1       31.89       28.64      3.01 o
  -4  26   1       10.36        9.85      2.13 o
  -3  26   1      162.16      141.19      5.28 o
  -2  26   1        0.00        1.42      1.22 o
  -1  26   1       39.36       44.12      2.08 o
   0  26   1       22.89       22.12      1.89 o
   1  26   1       19.99       23.07      1.89 o
   2  26   1      157.33      146.45      5.94 o
   3  26   1      101.17      100.91      3.27 o
   4  26   1        2.63        2.15      1.44 o
   5  26   1       17.73       20.05      2.17 o
   6  26   1      110.52      113.62      4.58 o
   7  26   1      344.30      338.65      9.36 o
   8  26   1      139.97      147.19      5.77 o
   9  26   1       15.46       16.38      2.86 o
  -8  27   1       27.61       32.52      3.24 o
  -7  27   1        5.28        4.27      1.95 o
  -6  27   1      273.14      295.14      6.65 o
  -5  27   1        5.27        8.59      1.80 o
  -4  27   1        0.01        0.83      1.69 o
  -3  27   1       36.21       42.61      5.09 o
  -2  27   1       53.19       47.76      2.47 o
  -1  27   1      245.68      243.48      4.67 o
   0  27   1      121.29      120.62      3.29 o
   1  27   1       16.77       17.73      1.70 o
   2  27   1      251.34      247.91      5.91 o
   3  27   1       91.98       95.68      4.00 o
   4  27   1       84.34       87.40      3.06 o
   5  27   1        7.58        7.89      1.81 o
   6  27   1        0.18        2.16      1.84 o
   7  27   1        4.55        8.95      2.24 o
   8  27   1        5.09        5.05      2.21 o
  -8  28   1       70.47       76.59      4.35 o
  -7  28   1       13.30        9.37      2.15 o
  -6  28   1      152.35      158.03      4.88 o
  -5  28   1      118.90      131.58      5.03 o
  -4  28   1       12.07        8.91      2.18 o
  -3  28   1        0.03        0.66      1.55 o
  -2  28   1        3.55        2.41      1.38 o
  -1  28   1      432.32      437.27      7.14 o
   0  28   1        5.03        9.78      1.49 o
   1  28   1        0.14       -0.80      1.30 o
   2  28   1       26.86       27.44      2.95 o
   3  28   1       11.51        9.94      2.09 o
   4  28   1      301.86      304.07      6.35 o
   5  28   1       15.09       12.08      1.94 o
   6  28   1      174.36      184.54      5.31 o
   7  28   1       84.98       85.36      4.21 o
   8  28   1        0.89        1.76      2.04 o
  -7  29   1        6.55        7.16      2.17 o
  -6  29   1       78.84       86.04      4.51 o
  -5  29   1      145.72      146.08      5.28 o
  -4  29   1       14.42        9.95      2.19 o
  -3  29   1      211.93      201.15      5.38 o
  -2  29   1      272.51      284.73      5.63 o
  -1  29   1        0.63        5.78      1.49 o
   0  29   1       21.81       22.26      1.88 o
   1  29   1        1.28        1.41      1.36 o
   2  29   1      166.72      155.99      7.00 o
   3  29   1        0.40        3.29      1.90 o
   4  29   1        8.39        9.30      2.74 o
   5  29   1       44.43       51.17      2.93 o
   6  29   1       19.11       19.69      2.36 o
   7  29   1        2.52        2.53      1.95 o
  -7  30   1       38.72       39.62      3.46 o
  -6  30   1      117.47      126.63      5.39 o
  -5  30   1       10.14       11.77      2.36 o
  -4  30   1       59.87       61.87      3.61 o
  -3  30   1      162.23      162.99      5.67 o
  -2  30   1        0.25        2.44      1.50 o
  -1  30   1      265.81      259.75      5.49 o
   0  30   1        8.71        6.33      1.57 o
   1  30   1       13.59       16.93      1.71 o
   2  30   1       56.36       55.14      4.31 o
   3  30   1       70.59       77.95      4.67 o
   4  30   1      102.01      124.59      5.18 o
   5  30   1      374.71      415.06      8.22 o
   6  30   1       24.60       27.77      2.92 o
  -6  31   1       21.24       31.99      3.22 o
  -5  31   1       95.81      101.38      4.88 o
  -4  31   1      474.96      479.57     10.51 o
  -3  31   1       24.70       31.95      2.76 o
  -2  31   1       47.47       48.92      2.74 o
  -1  31   1       63.67       81.17      4.84 o
   0  31   1        2.67        6.45      1.57 o
   1  31   1      253.20      256.82      5.11 o
   2  31   1       32.25       29.96      2.87 o
   3  31   1      123.56      127.26      4.90 o
   4  31   1      327.33      329.76      8.25 o
   5  31   1        2.92        4.14      2.79 o
   6  31   1      118.15      130.90      4.07 o
  -5  32   1       35.66       37.71      3.15 o
  -4  32   1       70.95       77.53      4.00 o
  -3  32   1       58.40       62.88      3.80 o
  -2  32   1        3.10        6.23      1.74 o
  -1  32   1       62.91       60.88      3.01 o
   0  32   1      286.32      288.30      5.82 o
   1  32   1        4.68        5.54      1.77 o
   2  32   1        1.86        3.27      2.04 o
   3  32   1       82.81       85.92      9.44 o
   4  32   1      242.13      255.17      7.19 o
   5  32   1      106.15       98.77      5.18 o
  -4  33   1      374.89      392.84      8.35 o
  -3  33   1      192.05      195.55      9.89 o
  -2  33   1       39.79       49.09      3.22 o
  -1  33   1       46.29       43.85      2.72 o
   0  33   1        2.71       10.76      1.80 o
   1  33   1        5.58        7.56      1.84 o
   2  33   1       26.63       32.08      4.06 o
   3  33   1        3.46        5.54      5.15 o
   4  33   1       67.18       72.63      4.23 o
  -2  34   1       32.94       31.39      3.58 o
  -1  34   1       61.19       67.83      4.02 o
   0  34   1      131.99      128.43      4.01 o
   1  34   1       60.03       59.42      3.32 o
   2  34   1        2.87        5.31      1.79 o
 -13   0   2       31.37       36.66     10.02 o
 -12   0   2        2.76       -5.70      5.70 o
 -11   0   2      109.12      105.80      6.99 o
 -10   0   2      948.78      956.61     17.29 o
  -9   0   2       22.52       20.65      2.42 o
  -8   0   2      183.56      172.97      4.84 o
  -7   0   2      945.83     1011.12     10.59 o
  -6   0   2      876.06      957.65      8.32 o
  -5   0   2        5.21       15.91      1.04 o
  -4   0   2     3218.87     3758.79     25.15 o
  -3   0   2     8359.21     8146.49     48.30 o
  -2   0   2     2037.71     2157.85     16.71 o
  -1   0   2     1460.58     1400.93     12.31 o
   0   0   2     2008.47     2117.99     19.63 o
   1   0   2     5597.93     5258.66     45.60 o
   2   0   2     2551.08     2298.98     20.71 o
   3   0   2      209.59      238.80      3.12 o
   4   0   2     1292.78     1384.02     11.21 o
   5   0   2      391.47      446.16      4.87 o
   6   0   2     2225.15     2316.52     18.29 o
   7   0   2       38.81       43.31      2.55 o
   8   0   2      332.83      305.12      6.73 o
   9   0   2       92.33       73.32      3.94 o
  10   0   2        2.82        4.11      2.55 o
  11   0   2       42.29       47.09      7.40 o
  12   0   2      483.42      443.46     18.79 o
  13   0   2       30.35       16.72      6.71 o
 -13   1   2        0.01       -4.62      4.62 o
 -12   1   2        1.72        4.92      3.84 o
 -11   1   2      199.21      182.36      5.66 o
 -10   1   2      315.69      317.54      6.27 o
  -9   1   2       13.53        7.47      1.55 o
  -8   1   2       61.55       63.34      2.23 o
  -7   1   2     1013.01      983.04      7.01 o
  -6   1   2       32.29       45.41      1.14 o
  -5   1   2      222.09      266.95      2.33 o
  -4   1   2      237.83      253.33      1.98 o
  -3   1   2      964.57     1055.54      5.53 o
  -2   1   2       68.10       67.80      1.07 o
  -1   1   2     1248.62     1172.59      7.44 o
   0   1   2    19521.03    19465.71    119.84 o
   1   1   2    69306.65    66717.35    375.22 o
   2   1   2      648.34      694.56      4.62 o
   3   1   2     1103.87     1115.76      6.77 o
   4   1   2      420.73      472.85      3.68 o
   5   1   2      393.72      433.16      3.52 o
   6   1   2        8.86       12.19      0.89 o
   7   1   2        0.04        0.47      0.94 o
   8   1   2      143.16      121.85      3.08 o
   9   1   2        1.88        1.25      1.49 o
  10   1   2      408.97      391.68      7.47 o
  11   1   2        9.26        8.18      4.88 o
  12   1   2       55.43       50.93      5.79 o
  13   1   2        0.44        0.49      3.79 o
 -13   2   2       83.20       99.57      9.08 o
 -12   2   2       30.83       41.29      4.78 o
 -11   2   2       51.39       54.80      4.55 o
 -10   2   2      245.04      238.67      5.48 o
  -9   2   2      478.27      431.80      6.27 o
  -8   2   2       22.93       36.12      1.83 o
  -7   2   2      217.84      219.14      2.76 o
  -6   2   2      270.67      264.84      2.45 o
  -5   2   2      626.64      645.91      3.99 o
  -4   2   2     4274.13     4645.92     19.87 o
  -3   2   2     3811.63     3899.07     19.12 o
  -2   2   2       49.50       50.25      0.93 o
  -1   2   2      298.94      333.89      2.53 o
   0   2   2    10447.34    10924.36     63.78 o
   1   2   2      922.41      962.95      6.19 o
   2   2   2      968.24      932.84      5.95 o
   3   2   2      171.33      187.14      2.00 o
   4   2   2      830.89      928.56      7.21 o
   5   2   2     1312.83     1417.07      9.05 o
   6   2   2      735.18      771.11      8.31 o
   7   2   2      408.52      391.81      4.75 o
   8   2   2      116.82      120.88      3.55 o
   9   2   2       52.13       51.03      3.71 o
  10   2   2      136.76      127.51      4.76 o
  11   2   2       90.00       85.36      4.57 o
  12   2   2        7.30       12.54      4.17 o
  13   2   2      192.57      193.11      9.66 o
 -13   3   2        0.87        4.93      4.82 o
 -12   3   2      185.75      191.48      7.71 o
 -11   3   2      124.97      122.03      5.65 o
 -10   3   2      134.26      142.32      4.53 o
  -9   3   2       55.14       50.83      2.39 o
  -8   3   2      329.94      312.93      4.33 o
  -7   3   2       11.42       10.12      1.05 o
  -6   3   2        8.45        2.27      0.56 o
  -5   3   2        0.35        0.87      0.42 o
  -4   3   2     2080.51     2376.08     11.84 o
  -3   3   2      178.29      192.67      1.90 o
  -2   3   2      473.04      463.62      3.39 o
  -1   3   2     2492.80     2549.03     15.11 o
   0   3   2     2252.05     2394.28     15.05 o
   1   3   2     4066.07     4305.68     23.44 o
   2   3   2     2091.72     2038.26     11.21 o
   3   3   2      389.64      454.44      3.54 o
   4   3   2     4369.84     4775.11     26.50 o
   5   3   2     4309.43     4659.12     26.77 o
   6   3   2      143.07      157.73      2.40 o
   7   3   2       15.21       12.27      1.48 o
   8   3   2        5.77        2.59      1.39 o
   9   3   2        9.38       11.14      1.97 o
  10   3   2       72.44       68.15      3.84 o
  11   3   2       12.20        7.16      2.39 o
  12   3   2       28.58       29.14      6.46 o
  13   3   2       20.78       12.12      4.34 o
 -13   4   2      115.00      125.28      7.48 o
 -12   4   2      242.51      222.88      8.38 o
 -11   4   2      863.72      853.65     13.35 o
 -10   4   2      348.26      354.68      6.85 o
  -9   4   2      612.29      525.28      7.53 o
  -8   4   2      606.09      632.66      7.15 o
  -7   4   2      536.21      532.06      4.89 o
  -6   4   2     1140.25     1136.87      6.78 o
  -5   4   2      241.27      314.03      2.69 o
  -4   4   2       88.72      119.50      1.51 o
  -3   4   2      300.08      341.91      2.73 o
  -2   4   2      716.42      745.86      4.97 o
  -1   4   2     4214.67     4082.06     22.40 o
   0   4   2      556.07      512.53      3.60 o
   1   4   2     7926.12     8055.10     43.15 o
   2   4   2     2401.50     2529.96     14.36 o
   3   4   2      271.85      277.35      2.56 o
   4   4   2      931.74     1028.00      6.84 o
   5   4   2        1.05        0.20      0.59 o
   6   4   2      684.68      738.35      5.91 o
   7   4   2      375.76      364.40      4.91 o
   8   4   2        4.23        4.42      1.40 o
   9   4   2      355.03      327.14      6.29 o
  10   4   2      377.98      357.79      7.82 o
  11   4   2        1.28       -1.26      2.15 o
  12   4   2        0.52        0.93      2.66 o
  13   4   2      133.03      138.66      8.51 o
 -13   5   2       12.29       16.71      6.92 o
 -12   5   2      292.50      293.24      9.55 o
 -11   5   2      868.58      830.79     12.41 o
 -10   5   2      546.50      535.09      8.62 o
  -9   5   2       40.16       32.53      2.38 o
  -8   5   2     4584.69     4226.72     27.79 o
  -7   5   2      160.76      142.87      2.44 o
  -6   5   2      137.24      130.88      2.09 o
  -5   5   2      538.12      610.01      4.39 o
  -4   5   2     2162.56     2271.19     12.41 o
  -3   5   2     1180.22     1192.46      7.43 o
  -2   5   2     2048.85     2094.01     12.53 o
  -1   5   2     8780.43     8372.73     44.90 o
   0   5   2     1185.29     1150.30      6.90 o
   1   5   2     1430.92     1369.69      8.05 o
   2   5   2      204.29      187.16      1.74 o
   3   5   2       35.92       30.58      0.91 o
   4   5   2      619.00      670.97      5.06 o
   5   5   2      110.99      140.49      2.10 o
   6   5   2       14.33       12.33      0.98 o
   7   5   2       29.02       29.35      1.66 o
   8   5   2      162.54      148.11      3.73 o
   9   5   2      211.11      204.61      5.02 o
  10   5   2      798.96      735.48     11.87 o
  11   5   2       43.79       45.40      4.02 o
  12   5   2       16.30       15.07      3.20 o
  13   5   2        3.30        5.60      4.70 o
 -13   6   2       63.07       60.75      9.18 o
 -12   6   2      365.92      367.99     10.65 o
 -11   6   2       21.41       15.22      2.99 o
 -10   6   2      238.48      209.59      5.62 o
  -9   6   2      607.80      537.89      7.84 o
  -8   6   2      836.32      778.66      7.80 o
  -7   6   2      333.96      319.28      4.04 o
  -6   6   2        9.60       18.15      1.11 o
  -5   6   2       57.75       82.78      1.42 o
  -4   6   2      276.14      281.69      2.81 o
  -3   6   2     1840.23     1942.34     12.34 o
  -2   6   2        0.98        0.98      0.44 o
  -1   6   2      279.50      298.88      2.32 o
   0   6   2     9077.66     9179.81     46.37 o
   1   6   2      364.55      333.36      2.44 o
   2   6   2      118.90      102.09      1.35 o
   3   6   2        0.00        0.74      0.47 o
   4   6   2       42.30       33.22      1.06 o
   5   6   2       56.51       61.89      1.48 o
   6   6   2        9.06        7.32      0.91 o
   7   6   2       62.82       61.11      2.18 o
   8   6   2       66.37       67.37      2.77 o
   9   6   2     1031.14     1009.16     12.46 o
  10   6   2       68.46       63.23      3.65 o
  11   6   2      150.61      139.32      5.82 o
  12   6   2       32.49       33.60      3.68 o
  13   6   2       45.68       48.79      6.71 o
 -13   7   2       67.08       76.39      5.97 o
 -12   7   2        0.56        2.80      2.75 o
 -11   7   2      171.74      179.57      6.35 o
 -10   7   2       15.84        7.52      2.14 o
  -9   7   2      116.75       94.05      4.23 o
  -8   7   2      929.28      849.14      8.55 o
  -7   7   2     1270.49     1194.27     10.04 o
  -6   7   2     1269.96     1232.56      9.28 o
  -5   7   2     1489.81     1589.01     10.34 o
  -4   7   2      105.98      101.36      1.57 o
  -3   7   2     4670.26     5209.59     32.18 o
  -2   7   2     1137.62     1272.24      8.60 o
  -1   7   2      394.99      377.18      2.72 o
   0   7   2     2475.91     2518.55     13.41 o
   1   7   2      975.71      987.18      5.99 o
   2   7   2      584.98      622.30      4.25 o
   3   7   2      294.10      273.55      2.73 o
   4   7   2      509.82      547.12      3.98 o
   5   7   2     1045.13      996.23      7.27 o
   6   7   2       94.38       78.50      1.92 o
   7   7   2        0.60        0.81      1.13 o
   8   7   2        5.50        2.72      1.50 o
   9   7   2      329.18      323.78      6.72 o
  10   7   2       68.49       62.04      3.97 o
  11   7   2      101.26       94.30      5.11 o
  12   7   2      193.22      189.91      8.08 o
  13   7   2       19.65       25.15      4.48 o
 -13   8   2        6.50        5.75      3.77 o
 -12   8   2      266.40      284.35      8.07 o
 -11   8   2        2.98        2.62      2.41 o
 -10   8   2       10.01        4.49      2.26 o
  -9   8   2        5.56        4.02      1.52 o
  -8   8   2        0.18        2.18      1.08 o
  -7   8   2      176.83      180.15      3.25 o
  -6   8   2        0.30        1.80      0.89 o
  -5   8   2      570.90      611.02      5.59 o
  -4   8   2     2815.33     2968.92     17.71 o
  -3   8   2     9061.68     9767.96     58.87 o
  -2   8   2     1145.82     1129.51      8.14 o
  -1   8   2      413.41      378.38      2.79 o
   0   8   2     1922.11     1889.74     11.21 o
   1   8   2      711.09      760.00      6.00 o
   2   8   2     1386.76     1464.25      8.96 o
   3   8   2       60.62       76.17      1.28 o
   4   8   2      201.70      169.60      2.06 o
   5   8   2     1181.15     1094.18      8.91 o
   6   8   2        3.26        1.85      0.90 o
   7   8   2       25.10       26.45      1.76 o
   8   8   2      200.58      193.10      4.47 o
   9   8   2      809.10      787.34     12.39 o
  10   8   2        0.43        1.86      2.19 o
  11   8   2       21.14       19.69      3.69 o
  12   8   2        9.65        7.88      3.25 o
  13   8   2        0.63        6.26      3.37 o
 -13   9   2        0.00        6.48      4.45 o
 -12   9   2      143.99      143.83      6.10 o
 -11   9   2        5.76        7.80      2.38 o
 -10   9   2       18.11       19.20      2.49 o
  -9   9   2       27.48       34.88      2.37 o
  -8   9   2        0.69        0.55      1.04 o
  -7   9   2       41.29       50.53      2.07 o
  -6   9   2        1.05       -0.11      0.85 o
  -5   9   2      981.91     1014.35      7.80 o
  -4   9   2     2783.40     2859.85     17.71 o
  -3   9   2        0.52        2.04      0.59 o
  -2   9   2     1508.93     1642.30     11.02 o
  -1   9   2      528.32      560.31      3.86 o
   0   9   2        1.08        6.93      0.68 o
   1   9   2      540.41      554.35      4.85 o
   2   9   2       32.31       48.08      1.07 o
   3   9   2       80.01       91.36      1.44 o
   4   9   2     1635.82     1794.38     10.51 o
   5   9   2       78.62       82.05      1.73 o
   6   9   2      473.21      427.27      5.03 o
   7   9   2      319.51      317.15      4.74 o
   8   9   2      369.06      341.37      5.64 o
   9   9   2      107.65      115.95      4.10 o
  10   9   2       21.01       21.61      3.53 o
  11   9   2       98.03      118.83      6.15 o
  12   9   2      431.79      412.77     14.77 o
  13   9   2        5.14        5.94      3.40 o
 -13  10   2      202.63      205.47      9.51 o
 -12  10   2      222.88      223.27     10.13 o
 -11  10   2       61.65       63.73      6.09 o
 -10  10   2      288.87      306.16      7.52 o
  -9  10   2       27.89       23.94      1.95 o
  -8  10   2      514.49      451.84      8.72 o
  -7  10   2       17.28       17.94      1.47 o
  -6  10   2      266.72      239.79      3.84 o
  -5  10   2        7.67       30.93      1.21 o
  -4  10   2     2786.60     2940.78     18.70 o
  -3  10   2     5220.26     5489.37     32.84 o
  -2  10   2     1570.52     1693.05     11.27 o
  -1  10   2      118.43       92.75      1.19 o
   0  10   2     4151.95     4181.06     28.53 o
   1  10   2     1067.17     1158.56      9.28 o
   2  10   2     3564.38     3790.87     23.63 o
   3  10   2      204.16      282.33      2.73 o
   4  10   2        3.18        2.59      0.55 o
   5  10   2       45.02       30.52      1.28 o
   6  10   2        4.73        8.12      1.41 o
   7  10   2      191.83      186.34      3.93 o
   8  10   2        8.81        9.47      1.44 o
   9  10   2       18.35       19.72      2.12 o
  10  10   2       64.16       72.01      4.83 o
  11  10   2        7.00        2.29      2.83 o
  12  10   2       52.92       60.07      6.13 o
 -13  11   2      205.65      218.70      9.01 o
 -12  11   2      250.86      237.86     10.04 o
 -11  11   2        1.51        2.09      3.03 o
 -10  11   2        4.55        3.56      2.61 o
  -9  11   2       27.58       24.52      2.13 o
  -8  11   2        0.23       -0.65      1.14 o
  -7  11   2       18.61       18.31      1.62 o
  -6  11   2      398.46      393.51      5.22 o
  -5  11   2      350.90      318.13      3.50 o
  -4  11   2     2048.71     2000.56     13.34 o
  -3  11   2     1280.54     1356.22      9.77 o
  -2  11   2      497.40      612.70      7.22 o
  -1  11   2      341.28      355.06      2.89 o
   0  11   2      177.19      179.10      2.15 o
   1  11   2      603.75      646.75      6.54 o
   2  11   2        8.65       13.52      0.85 o
   3  11   2      283.85      325.23      3.16 o
   4  11   2      127.78      112.20      1.78 o
   5  11   2       19.14       23.54      1.43 o
   6  11   2      347.59      321.54      4.87 o
   7  11   2     1407.63     1328.29     13.78 o
   8  11   2       21.73       18.78      1.98 o
   9  11   2       20.41       24.61      2.66 o
  10  11   2        0.02       -0.45      2.24 o
  11  11   2      195.08      196.70      7.31 o
  12  11   2      386.52      401.86     13.68 o
 -13  12   2       43.71       39.60      5.64 o
 -12  12   2        5.23       12.17      3.71 o
 -11  12   2       33.84       34.67      5.55 o
 -10  12   2       33.69       33.06      4.09 o
  -9  12   2       15.87       13.96      1.78 o
  -8  12   2        9.89       12.90      1.56 o
  -7  12   2      191.01      197.77      3.88 o
  -6  12   2      815.80      754.53      7.84 o
  -5  12   2      279.55      265.21      3.90 o
  -4  12   2     1157.34     1385.55     11.02 o
  -3  12   2     4254.33     4291.37     34.23 o
  -2  12   2        9.64       14.06      0.83 o
  -1  12   2     2487.85     2579.27     16.74 o
   0  12   2      313.37      316.91      3.52 o
   1  12   2      438.50      440.41      5.01 o
   2  12   2      316.56      330.20      3.83 o
   3  12   2      524.18      562.11      4.72 o
   4  12   2      429.38      426.36      4.05 o
   5  12   2       31.32       32.36      1.76 o
   6  12   2      846.60      795.83      8.73 o
   7  12   2       27.40       29.32      2.06 o
   8  12   2        0.21        1.66      1.45 o
   9  12   2      134.77      136.47      4.92 o
  10  12   2       14.59       16.44      2.88 o
  11  12   2       12.40       16.91      3.37 o
  12  12   2        5.59       12.06      4.20 o
 -12  13   2        2.71        3.44      3.28 o
 -11  13   2      264.35      275.99     14.68 o
 -10  13   2      105.35      115.97      6.19 o
  -9  13   2       40.77       38.94      2.77 o
  -8  13   2       37.65       38.15      2.06 o
  -7  13   2      399.37      326.99      5.56 o
  -6  13   2      323.00      283.37      5.11 o
  -5  13   2      469.28      437.02      6.10 o
  -4  13   2      220.18      218.54      3.16 o
  -3  13   2      201.09      229.92      3.29 o
  -2  13   2       29.92       30.27      1.02 o
  -1  13   2      116.03      132.90      1.85 o
   0  13   2      138.52      125.96      2.56 o
   1  13   2      940.22      948.51      8.44 o
   2  13   2      369.25      395.60      4.32 o
   3  13   2        2.70        3.51      0.71 o
   4  13   2      308.82      324.56      3.52 o
   5  13   2       28.79       31.92      1.82 o
   6  13   2     1141.48     1093.43     11.95 o
   7  13   2      349.39      342.00      6.13 o
   8  13   2      117.76      111.91      4.17 o
   9  13   2       68.32       71.96      4.59 o
  10  13   2       96.18       90.42      5.76 o
  11  13   2       24.50       23.44      4.50 o
  12  13   2        7.51        2.99      3.61 o
 -12  14   2        0.11       -0.36      3.07 o
 -11  14   2       27.33       22.07      4.35 o
 -10  14   2       67.84       76.47      4.64 o
  -9  14   2        6.95        2.92      1.71 o
  -8  14   2        0.23        0.66      1.39 o
  -7  14   2       24.72       10.77      1.66 o
  -6  14   2      504.40      466.91      7.28 o
  -5  14   2     1210.86     1200.83     13.02 o
  -4  14   2      114.66      118.07      3.25 o
  -3  14   2      493.29      472.46      5.55 o
  -2  14   2     1359.29     1372.01      9.49 o
  -1  14   2      913.10      929.70      6.90 o
   0  14   2        4.63        2.70      0.62 o
   1  14   2        1.94        1.76      0.87 o
   2  14   2       38.65       37.03      1.66 o
   3  14   2        0.13        0.17      0.63 o
   4  14   2     2018.98     2013.30     15.28 o
   5  14   2      407.41      412.36      6.04 o
   6  14   2       31.44       24.84      2.14 o
   7  14   2       13.78       16.91      2.19 o
   8  14   2        1.11        4.31      1.62 o
   9  14   2        4.87        4.00      2.33 o
  10  14   2        9.62        6.33      4.42 o
  11  14   2       70.05       76.12      5.82 o
  12  14   2       21.10       22.64      4.76 o
 -12  15   2       69.80       65.77      5.93 o
 -11  15   2       47.89       44.26      4.85 o
 -10  15   2       21.60       22.87      2.94 o
  -9  15   2       89.43      102.88      4.10 o
  -8  15   2       45.39       42.38      2.60 o
  -7  15   2      223.95      208.14      4.50 o
  -6  15   2      424.51      327.74      5.68 o
  -5  15   2     4237.11     4048.21     33.36 o
  -4  15   2     3136.95     3158.94     28.10 o
  -3  15   2       99.39      103.86      3.80 o
  -2  15   2       50.37       63.73      1.43 o
  -1  15   2      176.38      182.71      2.59 o
   0  15   2      386.46      378.49      4.02 o
   1  15   2      469.86      463.84      6.29 o
   2  15   2      366.35      385.67      5.06 o
   3  15   2       95.78       86.49      2.19 o
   4  15   2       92.56      103.65      3.14 o
   5  15   2      217.92      206.09      4.19 o
   6  15   2      326.26      304.63      5.85 o
   7  15   2      158.94      138.46      4.03 o
   8  15   2      278.58      253.29      5.97 o
   9  15   2      102.12      107.79      5.75 o
  10  15   2       26.24       33.20      4.22 o
  11  15   2       89.49       93.64      7.73 o
  12  15   2       20.60       16.07      4.49 o
 -12  16   2        1.09       -1.23      3.08 o
 -11  16   2       35.52       36.72      4.90 o
 -10  16   2      114.90      137.49      5.49 o
  -9  16   2       36.09       34.02      3.09 o
  -8  16   2      106.77      117.23      4.09 o
  -7  16   2       42.65       31.63      2.45 o
  -6  16   2     1144.16     1021.83     11.58 o
  -5  16   2      971.26     1016.58     10.68 o
  -4  16   2      692.30      720.53      8.95 o
  -3  16   2       68.32       55.20      3.23 o
  -2  16   2      347.85      301.35      3.51 o
  -1  16   2      610.82      579.72      5.14 o
   0  16   2      306.31      303.74      5.15 o
   1  16   2        0.08        2.07      1.01 o
   2  16   2      619.25      606.31      8.83 o
   3  16   2      210.87      222.44      2.88 o
   4  16   2      808.53      833.07      7.61 o
   5  16   2     1981.61     1929.75     17.89 o
   6  16   2       16.36       14.46      2.43 o
   7  16   2        3.96        3.29      1.51 o
   8  16   2      163.88      160.59      5.19 o
   9  16   2        3.01        4.33      2.15 o
  10  16   2       24.69       24.05      3.90 o
  11  16   2       12.82       11.64      3.61 o
 -12  17   2        0.48       -2.47      3.10 o
 -11  17   2       17.93       13.99      3.87 o
 -10  17   2       17.88       20.81      3.08 o
  -9  17   2       29.56       26.97      2.91 o
  -8  17   2       23.93       19.93      2.54 o
  -7  17   2       97.68       94.27      3.47 o
  -6  17   2      321.08      271.79      5.12 o
  -5  17   2      489.42      512.76      8.08 o
  -4  17   2      669.56      712.99      8.96 o
  -3  17   2       20.12       10.92      1.37 o
  -2  17   2      153.72      147.42      3.05 o
  -1  17   2      299.47      292.37      3.72 o
   0  17   2      908.93      845.52      8.43 o
   1  17   2       90.94       84.17      3.13 o
   2  17   2       11.32        8.81      1.76 o
   3  17   2      402.42      341.83      3.84 o
   4  17   2      214.08      198.00      3.41 o
   5  17   2      199.53      187.39      4.23 o
   6  17   2       74.68       64.89      2.84 o
   7  17   2       12.05        6.71      1.60 o
   8  17   2        4.05        3.75      1.91 o
   9  17   2       10.76       14.44      2.48 o
  10  17   2        9.95       10.85      3.22 o
  11  17   2       20.62       17.66      5.69 o
 -11  18   2       12.38       10.96      3.61 o
 -10  18   2       78.79       86.98      5.13 o
  -9  18   2       36.87       38.99      3.23 o
  -8  18   2        1.65       -1.48      2.13 o
  -7  18   2       15.06       13.02      2.01 o
  -6  18   2      637.20      518.42      7.31 o
  -5  18   2      474.20      433.70      7.37 o
  -4  18   2       37.58       50.35      2.43 o
  -3  18   2      221.23      194.95      3.59 o
  -2  18   2     1067.67      988.32     10.80 o
  -1  18   2      717.54      691.46      6.43 o
   0  18   2        1.62        3.01      0.95 o
   1  18   2        0.36       -0.21      1.05 o
   2  18   2       12.08        8.84      1.52 o
   3  18   2     1238.50     1136.61     13.38 o
   4  18   2      329.80      345.44      5.72 o
   5  18   2       12.67       12.36      1.60 o
   6  18   2      244.24      234.76      5.13 o
   7  18   2      152.34      151.00      4.77 o
   8  18   2       31.66       27.63      2.81 o
   9  18   2        9.70       11.90      2.48 o
  10  18   2        2.01        9.46      3.15 o
  11  18   2       47.34       40.16      4.82 o
 -11  19   2        1.14       -2.80      2.80 o
 -10  19   2        0.58        0.29      2.15 o
  -9  19   2       73.23       76.76      4.60 o
  -8  19   2       83.63       92.20      4.52 o
  -7  19   2       81.77       82.19      3.52 o
  -6  19   2      137.04      130.23      4.12 o
  -5  19   2      187.71      185.94      4.73 o
  -4  19   2      787.50      709.67      9.56 o
  -3  19   2       27.92       23.31      1.74 o
  -2  19   2      864.68      862.51      9.90 o
  -1  19   2      113.71      121.73      2.48 o
   0  19   2       11.32        9.91      1.12 o
   1  19   2       34.24       31.94      2.10 o
   2  19   2      161.40      128.13      4.33 o
   3  19   2      146.15      111.34      2.78 o
   4  19   2       36.51       35.09      2.21 o
   5  19   2       76.98       78.72      3.01 o
   6  19   2       17.90       20.82      2.12 o
   7  19   2       81.80       75.89      3.64 o
   8  19   2       32.71       29.19      2.98 o
   9  19   2       28.37       28.03      3.42 o
  10  19   2       20.38       16.57      3.65 o
  11  19   2       32.54       37.16      7.19 o
 -11  20   2        0.17        1.45      3.24 o
 -10  20   2        3.21        4.96      2.40 o
  -9  20   2      546.96      563.86     13.03 o
  -8  20   2        2.17        0.31      1.95 o
  -7  20   2        2.71        0.64      1.79 o
  -6  20   2       30.12       29.21      2.60 o
  -5  20   2        2.23        1.68      1.47 o
  -4  20   2       18.22       14.33      1.80 o
  -3  20   2      252.01      247.89      4.12 o
  -2  20   2      131.67      104.08      3.02 o
  -1  20   2      690.50      600.45      7.20 o
   0  20   2       45.67       47.54      2.09 o
   1  20   2       29.69       27.54      2.02 o
   2  20   2      270.89      290.23      5.71 o
   3  20   2     2936.69     2841.25     25.51 o
   4  20   2        1.42        0.52      1.20 o
   5  20   2       65.90       67.24      2.71 o
   6  20   2       94.48       92.31      3.55 o
   7  20   2        0.01        2.93      1.84 o
   8  20   2       55.82       52.43      3.52 o
   9  20   2        0.07        0.17      2.02 o
  10  20   2        4.85        4.24      2.98 o
 -11  21   2       24.26       22.55      4.15 o
 -10  21   2       33.12       37.91      3.95 o
  -9  21   2       22.57       21.90      3.06 o
  -8  21   2       32.98       28.67      3.04 o
  -7  21   2       65.27       60.37      3.71 o
  -6  21   2      187.99      197.37      5.39 o
  -5  21   2        3.12        4.07      1.75 o
  -4  21   2      362.20      343.68      6.16 o
  -3  21   2      552.97      476.60     10.45 o
  -2  21   2      472.14      410.62      6.20 o
  -1  21   2       14.41        5.34      1.15 o
   0  21   2       99.93       93.11      2.05 o
   1  21   2       13.86       11.19      1.56 o
   2  21   2      163.69      164.21      4.37 o
   3  21   2      245.25      276.75      5.16 o
   4  21   2      555.72      470.80      7.17 o
   5  21   2       47.13       43.72      3.83 o
   6  21   2      196.79      193.41      7.99 o
   7  21   2       17.85       14.48      2.52 o
   8  21   2       62.89       72.31      4.24 o
   9  21   2        4.11        1.21      2.08 o
  10  21   2       54.74       54.98      5.06 o
 -10  22   2      174.93      170.44      7.40 o
  -9  22   2       18.05       15.45      2.84 o
  -8  22   2       18.50       16.86      2.74 o
  -7  22   2       79.36       84.70      4.19 o
  -6  22   2       25.92       23.61      2.55 o
  -5  22   2      319.61      289.70      6.54 o
  -4  22   2       86.47       83.74      3.17 o
  -3  22   2      222.05      166.72      4.41 o
  -2  22   2       56.84       56.32      2.99 o
  -1  22   2      228.72      212.42      4.14 o
   0  22   2       13.37       10.53      1.02 o
   1  22   2      100.69       88.57      3.70 o
   2  22   2     2508.73     2446.51     25.14 o
   3  22   2      489.86      428.08     10.56 o
   4  22   2      335.55      330.93      5.98 o
   5  22   2      423.46      390.46      7.16 o
   6  22   2      157.15      152.35      4.96 o
   7  22   2       25.09       22.05      2.74 o
   8  22   2       40.63       38.36      3.53 o
   9  22   2        6.96       11.43      2.61 o
  10  22   2      167.88      164.27      8.42 o
 -10  23   2       62.81       73.31      4.99 o
  -9  23   2        5.94        8.16      2.61 o
  -8  23   2       15.06       11.56      2.51 o
  -7  23   2      336.85      350.58      7.77 o
  -6  23   2       32.94       29.13      2.74 o
  -5  23   2        0.32        0.90      1.50 o
  -4  23   2       80.63       72.62      3.05 o
  -3  23   2       36.45       26.98      2.72 o
  -2  23   2       31.22       15.84      1.65 o
  -1  23   2       45.56       43.07      2.19 o
   0  23   2        0.46        1.46      1.50 o
   1  23   2        0.36        1.66      1.41 o
   2  23   2       39.35       35.51      2.48 o
   3  23   2      937.40      867.32     14.27 o
   4  23   2       10.28       14.52      1.75 o
   5  23   2        5.94        4.34      1.61 o
   6  23   2        2.37        1.92      1.74 o
   7  23   2       83.16       86.73      4.46 o
   8  23   2       14.83        9.05      2.53 o
   9  23   2        5.18        5.20      2.96 o
  10  23   2        4.05        1.35      2.78 o
 -10  24   2      363.55      386.97      9.70 o
  -9  24   2       44.73       52.71      4.17 o
  -8  24   2       10.28       12.19      2.50 o
  -7  24   2      137.99      133.42      6.09 o
  -6  24   2       87.07       98.72      4.16 o
  -5  24   2       62.06       70.41      3.29 o
  -4  24   2        1.69        2.85      1.78 o
  -3  24   2       76.42       73.69      5.15 o
  -2  24   2        1.18        1.88      1.22 o
  -1  24   2      115.54      113.45      3.35 o
   0  24   2       36.02       34.08      1.85 o
   1  24   2       26.70       32.67      2.75 o
   2  24   2       57.77       63.98      3.14 o
   3  24   2      417.06      414.22      9.03 o
   4  24   2      169.67      159.16      3.99 o
   5  24   2       37.71       34.97      3.99 o
   6  24   2        6.42        8.68      2.04 o
   7  24   2      112.77      110.67      4.70 o
   8  24   2      192.74      206.71      6.52 o
   9  24   2        3.23        5.60      2.48 o
  -9  25   2       14.50       15.70      2.96 o
  -8  25   2      106.92      113.65      5.09 o
  -7  25   2       79.12       81.62      4.23 o
  -6  25   2       45.26       46.33      3.19 o
  -5  25   2        2.79       -0.23      1.80 o
  -4  25   2        0.08        0.95      1.56 o
  -3  25   2        7.88        7.98      2.05 o
  -2  25   2      432.02      383.48      7.99 o
  -1  25   2        2.20        2.55      1.33 o
   0  25   2        0.29        0.66      1.12 o
   1  25   2       18.09       11.68      2.16 o
   2  25   2       64.46       57.60      4.21 o
   3  25   2       77.25       72.98      4.79 o
   4  25   2      188.88      159.95      3.98 o
   5  25   2       27.15       28.39      2.37 o
   6  25   2        3.20        4.52      1.84 o
   7  25   2       34.42       29.55      4.18 o
   8  25   2       21.69       25.05      3.12 o
   9  25   2        1.02        4.64      2.43 o
  -9  26   2      325.22      324.16      8.48 o
  -8  26   2        2.31        4.34      2.30 o
  -7  26   2      151.06      163.83      6.28 o
  -6  26   2       16.77       25.35      2.60 o
  -5  26   2       29.27       29.14      2.95 o
  -4  26   2       50.12       59.02      3.41 o
  -3  26   2      170.85      160.12      5.22 o
  -2  26   2        0.25        2.16      1.95 o
  -1  26   2       84.34       79.59      3.18 o
   0  26   2       35.58       25.27      3.08 o
   1  26   2      132.22      126.44      4.89 o
   2  26   2      113.10      123.23      5.77 o
   3  26   2        2.84        3.26      2.04 o
   4  26   2        5.47        6.51      1.40 o
   5  26   2        0.54        2.02      1.62 o
   6  26   2      223.89      225.07      5.86 o
   7  26   2       35.29       39.35      3.23 o
   8  26   2       41.13       37.26      3.85 o
  -8  27   2       26.42       20.25      2.91 o
  -7  27   2       15.03       15.65      2.45 o
  -6  27   2       28.62       30.42      2.72 o
  -5  27   2      220.32      224.08      6.38 o
  -4  27   2       19.90       23.56      2.61 o
  -3  27   2      156.97      131.36      4.46 o
  -2  27   2      323.81      298.98      7.54 o
  -1  27   2      183.93      174.41      5.40 o
   0  27   2       59.88       62.85      2.94 o
   1  27   2      381.12      363.89     12.04 o
   2  27   2      372.04      340.52      9.60 o
   3  27   2       37.98       38.46      4.90 o
   4  27   2      108.19      110.66      4.76 o
   5  27   2        6.06        3.87      1.69 o
   6  27   2       25.70       30.02      2.77 o
   7  27   2      160.62      153.39      5.39 o
   8  27   2        0.01        1.83      2.09 o
  -8  28   2       29.46       24.91      3.05 o
  -7  28   2       28.35       31.34      3.60 o
  -6  28   2        0.27        1.41      2.00 o
  -5  28   2      230.41      222.78      8.03 o
  -4  28   2       70.93       76.00      3.91 o
  -3  28   2       18.74       16.63      2.33 o
  -2  28   2       53.22       50.77      2.98 o
  -1  28   2       30.21       31.94      2.46 o
   0  28   2       21.99       25.20      2.14 o
   1  28   2      157.78      165.38      7.12 o
   2  28   2        7.76       10.78      3.10 o
   3  28   2       19.02       17.99      3.43 o
   4  28   2       26.97       29.24      2.69 o
   5  28   2       54.21       56.02      3.00 o
   6  28   2       57.32       62.53      4.27 o
   7  28   2       15.41       20.71      2.67 o
  -7  29   2        0.29        1.62      1.80 o
  -6  29   2        0.37        3.60      2.13 o
  -5  29   2        4.51        6.26      2.25 o
  -4  29   2      202.77      193.21      5.76 o
  -3  29   2      244.75      261.01      6.37 o
  -2  29   2        0.52        1.09      1.46 o
  -1  29   2        1.27        3.18      1.60 o
   0  29   2      179.06      193.95      4.91 o
   1  29   2      228.08      240.04      8.79 o
   2  29   2        3.34        8.70      3.10 o
   3  29   2        6.81        3.00      2.57 o
   4  29   2       12.78       12.51      2.42 o
   5  29   2        3.76        5.37      1.66 o
   6  29   2       54.41       63.85      3.60 o
   7  29   2       27.98       30.03      3.43 o
  -6  30   2        4.34        6.05      2.26 o
  -5  30   2        2.49        4.61      2.02 o
  -4  30   2       31.31       26.84      2.87 o
  -3  30   2      196.75      197.16      5.64 o
  -2  30   2       10.29       12.55      2.21 o
  -1  30   2      151.24      150.95      4.23 o
   0  30   2        0.09        4.73      1.61 o
   1  30   2      171.43      166.13      7.44 o
   2  30   2       62.29       64.69      5.46 o
   3  30   2       11.09       10.13      3.11 o
   4  30   2      390.40      375.64     13.85 o
   5  30   2       57.16       69.69      4.58 o
   6  30   2       26.70       33.08      2.64 o
  -6  31   2       13.98       19.00      3.06 o
  -5  31   2      138.14      154.04      6.65 o
  -4  31   2      155.21      159.61      5.41 o
  -3  31   2        0.04        2.27      1.88 o
  -2  31   2        0.22        1.86      1.78 o
  -1  31   2        0.51        3.58      1.52 o
   0  31   2       70.39       78.65      3.00 o
   1  31   2      270.15      280.82      9.77 o
   2  31   2       65.85       61.80      5.78 o
   3  31   2       50.15       47.87      8.48 o
   4  31   2       32.21       29.16      6.35 o
   5  31   2        8.30        8.91      2.49 o
  -5  32   2       49.52       49.19      3.69 o
  -4  32   2      200.27      214.53      7.06 o
  -3  32   2      668.98      698.20     12.15 o
  -2  32   2       36.47       34.99      2.92 o
  -1  32   2       30.72       32.86      2.47 o
   0  32   2       47.50       47.67      2.50 o
   1  32   2       11.41       10.62      3.09 o
   2  32   2       47.52       48.73      5.17 o
   3  32   2      165.69      163.66      8.43 o
   4  32   2      186.38      191.37     13.49 o
  -4  33   2      226.71      229.62      6.78 o
  -3  33   2       63.23       70.89      3.96 o
  -2  33   2        0.63        3.02      1.94 o
  -1  33   2       90.16       87.55      3.54 o
   0  33   2       26.85       31.35      2.71 o
   1  33   2        3.44        7.63      3.09 o
   2  33   2        2.37       -0.83      2.59 o
   3  33   2       76.25       70.58      6.18 o
  -2  34   2        4.82        5.78      2.01 o
  -1  34   2        4.51        7.56      1.78 o
   0  34   2       34.91       36.72      3.11 o
   1  34   2        1.15        3.39      4.01 o
 -13   1   3        3.47        8.19      5.59 o
 -12   1   3      125.06      122.52      6.82 o
 -11   1   3      184.28      187.53      6.34 o
 -10   1   3       40.57       41.21      2.96 o
  -9   1   3       82.10       79.11      2.84 o
  -8   1   3       86.06       84.46      2.49 o
  -7   1   3      370.66      371.81      3.89 o
  -6   1   3        0.01        1.35      0.55 o
  -5   1   3     1013.76      897.52      5.37 o
  -4   1   3      836.08      841.83      4.87 o
  -3   1   3     1801.42     1762.84      8.76 o
  -2   1   3      897.71      929.10      5.31 o
  -1   1   3      221.13      186.01      1.82 o
   0   1   3     1764.00     1904.08     11.29 o
   1   1   3     2720.65     2815.38     14.72 o
   2   1   3       72.48       57.51      1.11 o
   3   1   3     4856.85     5163.52     26.22 o
   4   1   3       50.47       74.23      1.39 o
   5   1   3      130.44      146.13      2.04 o
   6   1   3       37.87       36.74      1.56 o
   7   1   3      101.35      119.99      2.95 o
   8   1   3       11.37       11.90      1.85 o
   9   1   3      925.92      837.35     10.80 o
  10   1   3        0.58       -1.61      2.50 o
  11   1   3       72.50       75.19      6.31 o
  12   1   3       12.36       11.99      4.25 o
  13   1   3       12.58        8.15      4.31 o
 -13   2   3       69.07       78.43      8.67 o
 -12   2   3       70.28       76.53      5.94 o
 -11   2   3       20.14       28.12      4.19 o
 -10   2   3      425.98      399.34      7.20 o
  -9   2   3       52.12       50.05      2.61 o
  -8   2   3      256.74      216.52      3.82 o
  -7   2   3      532.38      525.72      4.78 o
  -6   2   3     2207.80     2383.83     11.89 o
  -5   2   3     2959.79     3047.59     14.73 o
  -4   2   3       15.78       22.56      0.79 o
  -3   2   3     2619.03     2814.73     13.55 o
  -2   2   3     3106.07     3031.08     16.65 o
  -1   2   3       57.00       71.40      1.15 o
   0   2   3        0.54        2.25      0.51 o
   1   2   3     2053.59     2200.19     12.77 o
   2   2   3        4.52        0.75      0.48 o
   3   2   3      116.64      103.71      1.55 o
   4   2   3      116.02      151.06      1.97 o
   5   2   3      183.80      153.66      2.13 o
   6   2   3      482.86      522.02      4.99 o
   7   2   3        3.51        0.69      1.11 o
   8   2   3        8.29        2.48      1.49 o
   9   2   3      198.63      173.08      4.83 o
  10   2   3       84.78       74.27      4.09 o
  11   2   3       90.04       89.09     17.00 o
  12   2   3       19.28       21.80      4.94 o
  13   2   3       16.41        7.74      4.12 o
 -13   3   3      302.77      309.97     10.72 o
 -12   3   3        0.19       -0.66      4.53 o
 -11   3   3        0.82        2.60      2.59 o
 -10   3   3        6.97        4.97      1.54 o
  -9   3   3        4.37        8.74      1.58 o
  -8   3   3      306.67      318.72      4.74 o
  -7   3   3       11.21       11.90      1.17 o
  -6   3   3      225.94      255.33      2.54 o
  -5   3   3      188.17      191.29      2.06 o
  -4   3   3      163.23      209.93      2.05 o
  -3   3   3      118.95      128.43      1.51 o
  -2   3   3     1492.53     1505.87      8.14 o
  -1   3   3      716.46      679.00      4.60 o
   0   3   3     5475.09     5952.29     31.37 o
   1   3   3      321.62      335.91      2.76 o
   2   3   3       12.91        4.71      0.59 o
   3   3   3     3453.21     3608.89     20.42 o
   4   3   3      363.39      393.15      3.56 o
   5   3   3      299.94      318.86      3.44 o
   6   3   3       44.58       51.60      1.73 o
   7   3   3        4.39        3.89      1.40 o
   8   3   3      426.09      397.18      6.40 o
   9   3   3       12.91       11.19      2.08 o
  10   3   3        1.78        4.71      2.31 o
  11   3   3      255.40      243.44      7.02 o
  12   3   3        3.73        3.13      3.77 o
  13   3   3       14.19       14.98      4.85 o
 -13   4   3       24.07       25.12      7.77 o
 -12   4   3      334.75      347.13     11.28 o
 -11   4   3       74.98       72.37      4.47 o
 -10   4   3       10.38       11.57      2.13 o
  -9   4   3       33.17       20.99      2.14 o
  -8   4   3      512.81      432.03      5.23 o
  -7   4   3     1018.32      919.30      7.93 o
  -6   4   3       17.83       20.01      0.95 o
  -5   4   3      449.18      477.87      3.62 o
  -4   4   3     6326.67     7001.11     34.26 o
  -3   4   3      255.64      225.93      2.16 o
  -2   4   3      343.30      323.50      2.56 o
  -1   4   3      640.55      648.59      4.56 o
   0   4   3      888.31      928.31      5.87 o
   1   4   3     2764.03     3022.49     16.63 o
   2   4   3     2045.32     2022.95     11.99 o
   3   4   3      321.68      329.84      3.13 o
   4   4   3        0.26        0.43      0.60 o
   5   4   3      145.71      158.30      2.35 o
   6   4   3      250.25      231.25      3.33 o
   7   4   3       28.23       36.35      2.08 o
   8   4   3       25.22       19.44      1.93 o
   9   4   3       65.64       57.08      3.25 o
  10   4   3      491.85      435.24      9.25 o
  11   4   3      153.91      156.22      6.00 o
  12   4   3       38.55       60.60      6.20 o
  13   4   3       20.35       19.26      4.92 o
 -13   5   3       16.85       17.85      4.67 o
 -12   5   3      485.58      502.61     15.17 o
 -11   5   3       73.95       66.21      4.65 o
 -10   5   3       66.79       76.09      4.52 o
  -9   5   3      317.03      258.88      5.77 o
  -8   5   3      304.66      259.30      3.88 o
  -7   5   3      315.46      326.56      4.58 o
  -6   5   3      137.57      131.06      1.93 o
  -5   5   3      212.88      254.03      2.48 o
  -4   5   3       14.48       16.83      1.10 o
  -3   5   3      288.47      283.56      2.95 o
  -2   5   3     2925.26     3029.06     18.18 o
  -1   5   3     1186.75     1251.07      7.78 o
   0   5   3     1350.32     1405.77      8.54 o
   1   5   3     5581.21     5567.12     28.86 o
   2   5   3        1.46        6.27      0.64 o
   3   5   3       79.52       63.61      1.36 o
   4   5   3      289.07      281.63      3.01 o
   5   5   3      435.22      418.12      4.00 o
   6   5   3       19.76       16.86      1.30 o
   7   5   3      474.98      431.40      5.74 o
   8   5   3      292.43      274.96      5.30 o
   9   5   3       16.48       13.75      2.10 o
  10   5   3       60.65       57.42      3.84 o
  11   5   3      158.91      161.30      6.25 o
  12   5   3        3.71        4.13      3.63 o
  13   5   3       15.95       17.40      4.83 o
 -13   6   3      257.73      282.22     10.61 o
 -12   6   3      158.71      178.33      7.73 o
 -11   6   3      186.79      184.24      6.44 o
 -10   6   3       59.68       64.00      3.62 o
  -9   6   3       19.44       17.62      2.09 o
  -8   6   3      953.97      912.57      9.01 o
  -7   6   3      895.09      879.23      8.45 o
  -6   6   3       26.19       13.07      0.86 o
  -5   6   3      317.70      318.35      2.94 o
  -4   6   3      297.34      356.20      3.19 o
  -3   6   3      473.33      477.66      4.12 o
  -2   6   3       77.39       85.16      1.63 o
  -1   6   3      253.33      266.54      2.46 o
   0   6   3      550.83      481.31      3.69 o
   1   6   3      289.62      329.55      2.77 o
   2   6   3     2908.09     2938.58     16.20 o
   3   6   3      382.59      380.19      3.36 o
   4   6   3      145.81      143.16      2.13 o
   5   6   3       47.59       48.32      1.68 o
   6   6   3       61.96       56.48      1.92 o
   7   6   3        7.89        4.21      1.42 o
   8   6   3      614.51      547.85     10.69 o
   9   6   3       66.57       71.50      3.38 o
  10   6   3      125.92      122.85      5.16 o
  11   6   3        4.30        7.72      3.71 o
  12   6   3       19.09       19.34      3.40 o
  13   6   3       60.35       77.94      7.12 o
 -13   7   3       68.97       64.07      9.17 o
 -12   7   3       88.06       95.64      6.12 o
 -11   7   3        0.65       -1.54      2.28 o
 -10   7   3      150.61      137.56      4.79 o
  -9   7   3      543.72      463.49      7.52 o
  -8   7   3       13.19       13.59      1.53 o
  -7   7   3       90.48       90.42      2.66 o
  -6   7   3       39.56       47.70      1.62 o
  -5   7   3        1.28        1.68      0.69 o
  -4   7   3      387.48      455.11      4.15 o
  -3   7   3     2672.43     2956.49     19.79 o
  -2   7   3      269.02      275.65      3.05 o
  -1   7   3       27.32       17.64      0.74 o
   0   7   3      203.56      186.07      2.05 o
   1   7   3      201.92      230.14      2.29 o
   2   7   3     1599.56     1839.34     11.16 o
   3   7   3        0.26        0.19      0.55 o
   4   7   3      427.80      401.49      3.67 o
   5   7   3      528.84      512.98      4.61 o
   6   7   3       53.57       50.28      2.05 o
   7   7   3      124.55      126.58      3.43 o
   8   7   3      134.98      123.62      3.83 o
   9   7   3      756.48      711.25     10.75 o
  10   7   3      589.55      588.33     10.89 o
  11   7   3       17.61       19.52      3.77 o
  12   7   3        3.63        6.55      3.00 o
 -13   8   3       39.40       54.39      5.75 o
 -12   8   3       32.66       28.16      7.00 o
 -11   8   3       20.35       27.70      3.33 o
 -10   8   3      366.20      361.75      7.30 o
  -9   8   3       18.84       12.46      1.71 o
  -8   8   3       19.95       13.82      1.51 o
  -7   8   3      436.43      404.56      5.33 o
  -6   8   3       49.51       63.34      1.84 o
  -5   8   3        0.01        0.43      0.63 o
  -4   8   3        9.15       13.09      0.88 o
  -3   8   3      404.31      479.25      4.60 o
  -2   8   3      133.02      116.94      1.89 o
  -1   8   3        1.78        5.98      0.97 o
   0   8   3       12.29       10.68      0.68 o
   1   8   3      864.01      975.65      6.53 o
   2   8   3     2471.39     2489.39     15.17 o
   3   8   3     1918.11     2140.62     13.14 o
   4   8   3      572.72      553.29      4.67 o
   5   8   3      746.93      746.97      6.16 o
   6   8   3        2.81        2.01      0.98 o
   7   8   3       47.78       55.00      2.29 o
   8   8   3        9.16       11.21      1.79 o
   9   8   3      304.02      306.28      6.53 o
  10   8   3        0.00        4.29      2.27 o
  11   8   3       83.35       80.75      5.63 o
  12   8   3      205.67      227.95     10.01 o
 -13   9   3      940.33      952.20     23.30 o
 -12   9   3      539.25      556.87     11.24 o
 -11   9   3       99.47      115.58      4.90 o
 -10   9   3      319.48      313.44      8.00 o
  -9   9   3      136.76      127.03      3.57 o
  -8   9   3        8.90       10.55      1.45 o
  -7   9   3       25.52       26.04      2.21 o
  -6   9   3      167.70      181.79      3.43 o
  -5   9   3        0.00        0.56      0.69 o
  -4   9   3      364.46      360.73      3.78 o
  -3   9   3      569.99      568.59      5.08 o
  -2   9   3     1049.26     1201.20      8.28 o
  -1   9   3       23.35       30.78      0.95 o
   0   9   3     2022.09     2124.67     13.19 o
   1   9   3      225.01      209.50      2.35 o
   2   9   3       15.10       25.35      0.97 o
   3   9   3       52.31       56.10      1.28 o
   4   9   3      922.84      985.71      7.09 o
   5   9   3      126.03      138.94      2.73 o
   6   9   3       19.52       17.80      1.37 o
   7   9   3       10.29        8.49      1.39 o
   8   9   3      658.78      657.60      8.79 o
   9   9   3      468.27      434.92      9.61 o
  10   9   3       58.47       45.78      4.30 o
  11   9   3       78.68       80.04      5.45 o
  12   9   3       18.42       29.14      4.28 o
 -13  10   3      445.02      464.98     23.02 o
 -12  10   3        0.71        8.58      3.62 o
 -11  10   3       92.85       99.51      5.45 o
 -10  10   3       10.44        8.94      2.70 o
  -9  10   3        9.11        5.06      1.33 o
  -8  10   3        9.14        4.59      1.41 o
  -7  10   3      720.11      666.05      8.42 o
  -6  10   3       30.94       26.88      2.12 o
  -5  10   3        0.61       -0.06      0.67 o
  -4  10   3      481.95      464.57      4.64 o
  -3  10   3      361.38      352.18      3.67 o
  -2  10   3      553.45      498.96      4.43 o
  -1  10   3      585.28      605.81      4.70 o
   0  10   3     1180.18     1255.68      8.30 o
   1  10   3       73.75       98.55      1.65 o
   2  10   3     7360.72     7751.89     44.87 o
   3  10   3     1152.86     1248.63      8.65 o
   4  10   3      380.29      425.53      4.18 o
   5  10   3      360.10      378.68      4.92 o
   6  10   3      125.58      117.73      3.31 o
   7  10   3      409.24      396.17      5.97 o
   8  10   3       56.48       67.96      3.52 o
   9  10   3       51.28       60.07      3.02 o
  10  10   3        0.37        1.17      2.57 o
  11  10   3        0.06       -1.72      2.65 o
  12  10   3        4.62        2.43      3.19 o
 -13  11   3      604.39      637.34     16.58 o
 -12  11   3      267.72      268.76      8.56 o
 -11  11   3       15.20       14.99      3.57 o
 -10  11   3        0.81        3.04      2.80 o
  -9  11   3       37.13       36.13      2.77 o
  -8  11   3       60.42       54.60      2.57 o
  -7  11   3      103.84       86.11      2.97 o
  -6  11   3        0.63       -1.09      1.09 o
  -5  11   3     1528.02     1456.76     11.35 o
  -4  11   3       95.19      117.23      2.17 o
  -3  11   3       44.40       53.69      1.41 o
  -2  11   3     1243.14     1310.66      9.33 o
  -1  11   3      977.46      919.97      8.21 o
   0  11   3      177.77      182.02      2.25 o
   1  11   3      253.90      243.15      2.70 o
   2  11   3       34.06       45.92      1.28 o
   3  11   3       45.89       52.98      1.39 o
   4  11   3      469.66      514.76      5.47 o
   5  11   3        0.15       -0.16      1.01 o
   6  11   3      231.73      222.20      5.27 o
   7  11   3      490.46      437.54      6.56 o
   8  11   3        2.23        2.13      1.81 o
   9  11   3      140.59      148.31      5.26 o
  10  11   3       80.62       91.48      7.65 o
  11  11   3        0.17        0.28      2.88 o
  12  11   3       22.58       19.80      3.83 o
 -13  12   3       41.59       36.05      4.87 o
 -12  12   3       26.36       23.18      4.26 o
 -11  12   3      168.71      177.85      7.82 o
 -10  12   3       79.17       80.78      7.21 o
  -9  12   3       10.52        8.19      1.75 o
  -8  12   3       43.79       36.21      2.24 o
  -7  12   3        0.75        1.84      1.25 o
  -6  12   3      229.79      185.22      4.04 o
  -5  12   3       65.16       78.14      2.18 o
  -4  12   3        1.19        0.32      0.72 o
  -3  12   3      673.66      660.10      6.11 o
  -2  12   3       59.49       59.94      1.36 o
  -1  12   3      326.02      395.42      3.36 o
   0  12   3     2426.63     2486.01     16.44 o
   1  12   3      692.31      687.15      5.56 o
   2  12   3      287.55      265.04      3.07 o
   3  12   3      313.56      360.75      3.83 o
   4  12   3     1220.26     1225.32     10.52 o
   5  12   3        0.60        0.34      0.91 o
   6  12   3       58.32       56.02      2.43 o
   7  12   3     1202.63     1134.25     12.50 o
   8  12   3      280.82      252.45      5.89 o
   9  12   3        0.53       -1.05      1.94 o
  10  12   3      120.17      123.09      5.84 o
  11  12   3        7.43       11.75      3.29 o
  12  12   3       17.54       12.52      4.26 o
 -12  13   3       75.16       69.07      5.92 o
 -11  13   3      707.99      720.90     15.52 o
 -10  13   3       86.88       84.00      5.06 o
  -9  13   3       11.93       11.72      2.06 o
  -8  13   3        1.93        0.60      1.23 o
  -7  13   3      224.71      192.04      4.05 o
  -6  13   3      256.97      304.17      4.52 o
  -5  13   3      946.28      868.83      8.42 o
  -4  13   3      360.54      326.09      3.80 o
  -3  13   3       50.67       52.62      1.60 o
  -2  13   3      658.80      701.69      5.69 o
  -1  13   3       56.03       61.86      1.26 o
   0  13   3     1186.66     1318.49      9.81 o
   1  13   3       69.62       70.47      1.48 o
   2  13   3     1652.07     1656.43     12.97 o
   3  13   3      492.00      503.63      4.77 o
   4  13   3      185.51      190.62      3.50 o
   5  13   3       24.19       25.16      1.71 o
   6  13   3       52.08       47.31      2.15 o
   7  13   3      487.68      444.99      7.24 o
   8  13   3       94.30       92.08      3.48 o
   9  13   3      139.46      130.62      4.91 o
  10  13   3        2.89        0.10      2.84 o
  11  13   3       60.17       60.37      5.94 o
  12  13   3       41.35       52.66      6.55 o
 -12  14   3       14.85        6.97      3.62 o
 -11  14   3       19.78       16.48      3.83 o
 -10  14   3      432.57      491.23     21.25 o
  -9  14   3      146.23      146.26      4.05 o
  -8  14   3      238.14      234.20      4.42 o
  -7  14   3      122.73      103.14      2.89 o
  -6  14   3       65.13       45.60      2.59 o
  -5  14   3       14.69        9.62      1.53 o
  -4  14   3      341.51      337.36      5.26 o
  -3  14   3       46.28       51.50      2.71 o
  -2  14   3      186.49      181.72      2.55 o
  -1  14   3      625.68      700.74      5.99 o
   0  14   3      224.31      229.33      2.69 o
   1  14   3       45.52       68.30      1.58 o
   2  14   3        1.36        1.50      0.68 o
   3  14   3        5.03        1.51      0.83 o
   4  14   3      451.29      438.97      6.01 o
   5  14   3        6.64        3.76      1.36 o
   6  14   3      119.46      104.35      3.47 o
   7  14   3      249.53      221.77      5.08 o
   8  14   3      225.01      227.59      6.05 o
   9  14   3      384.71      413.95     10.55 o
  10  14   3      181.48      181.35      8.42 o
  11  14   3        4.74        5.10      3.59 o
  12  14   3      150.23      159.78     14.11 o
 -12  15   3        3.00        7.16      3.57 o
 -11  15   3        0.92        3.12      3.12 o
 -10  15   3      190.67      214.98      6.45 o
  -9  15   3      151.77      152.61      5.01 o
  -8  15   3       59.64       59.30      3.17 o
  -7  15   3        8.44        9.00      1.75 o
  -6  15   3      388.24      288.34      5.63 o
  -5  15   3     5365.84     5207.44     41.97 o
  -4  15   3      416.97      370.95      5.64 o
  -3  15   3       33.08       29.38      1.79 o
  -2  15   3       32.48       22.21      1.15 o
  -1  15   3       32.76       19.82      1.10 o
   0  15   3      777.78      740.46      6.77 o
   1  15   3       45.28       56.62      1.65 o
   2  15   3      104.16       96.80      1.87 o
   3  15   3       41.26       53.67      1.69 o
   4  15   3        0.30       -0.49      1.05 o
   5  15   3       24.92       27.00      2.03 o
   6  15   3      207.26      183.82      4.65 o
   7  15   3       91.68       86.25      3.48 o
   8  15   3      251.34      251.98      9.18 o
   9  15   3       83.27      102.21      5.80 o
  10  15   3      248.21      261.70      8.96 o
  11  15   3       57.73       48.80      6.25 o
 -12  16   3        1.15        4.76      3.48 o
 -11  16   3      366.98      364.35     14.17 o
 -10  16   3      344.82      368.10      8.38 o
  -9  16   3       59.25       51.86      3.61 o
  -8  16   3        1.77        2.15      1.72 o
  -7  16   3      157.51      156.20      4.86 o
  -6  16   3      124.35      169.09      4.31 o
  -5  16   3      435.57      467.85      7.71 o
  -4  16   3        2.53       15.01      1.56 o
  -3  16   3      130.37      148.96      4.07 o
  -2  16   3      660.20      621.88      6.82 o
  -1  16   3     1513.44     1415.96     11.89 o
   0  16   3      105.98      126.16      2.67 o
   1  16   3       90.51      101.40      2.15 o
   2  16   3      790.11      724.73      6.88 o
   3  16   3      540.26      562.28      6.22 o
   4  16   3      378.35      364.35      5.24 o
   5  16   3      347.28      327.99      5.52 o
   6  16   3       26.21       29.96      2.24 o
   7  16   3        0.04        0.35      1.80 o
   8  16   3        0.14        3.22      1.95 o
   9  16   3       47.28       35.56      4.18 o
  10  16   3        3.59        4.00      3.04 o
  11  16   3        5.67        7.36      3.35 o
 -12  17   3       16.72       27.78      6.40 o
 -11  17   3       72.03       84.79      6.38 o
 -10  17   3       26.53       27.08      3.16 o
  -9  17   3       56.63       59.43      3.81 o
  -8  17   3       59.14       57.58      3.85 o
  -7  17   3       81.84       75.48      3.36 o
  -6  17   3      561.89      565.70      8.21 o
  -5  17   3     1359.05     1188.20     14.34 o
  -4  17   3       20.49       17.12      1.68 o
  -3  17   3      156.64      163.31      3.22 o
  -2  17   3       16.98       15.00      1.70 o
  -1  17   3      719.56      691.14      6.93 o
   0  17   3      774.08      756.30      7.06 o
   1  17   3       39.17       39.62      1.71 o
   2  17   3       40.32       39.16      1.53 o
   3  17   3       20.23       11.06      1.06 o
   4  17   3      246.32      239.69      5.15 o
   5  17   3       41.20       39.97      2.66 o
   6  17   3       51.55       51.63      2.71 o
   7  17   3       51.82       47.05      3.20 o
   8  17   3       37.20       38.57      3.21 o
   9  17   3      169.76      177.53      8.72 o
  10  17   3      178.63      198.01      8.11 o
  11  17   3       90.48       85.63      7.20 o
 -11  18   3       15.71       14.63      3.73 o
 -10  18   3        0.80        0.79      2.26 o
  -9  18   3       78.37       81.49      4.72 o
  -8  18   3       63.01       64.86      4.03 o
  -7  18   3       31.84       31.85      2.74 o
  -6  18   3        8.77        5.63      2.07 o
  -5  18   3       53.33       31.68      2.49 o
  -4  18   3       58.09       67.94      2.94 o
  -3  18   3        3.31        3.58      1.07 o
  -2  18   3     1754.26     1646.32     17.62 o
  -1  18   3     1372.15     1323.82     11.46 o
   0  18   3      170.55      161.89      2.61 o
   1  18   3        5.05        3.89      1.07 o
   2  18   3      101.37      107.22      2.89 o
   3  18   3       27.94       40.97      1.52 o
   4  18   3      115.17      132.02      3.45 o
   5  18   3      249.03      230.99      4.87 o
   6  18   3       55.46       61.40      2.90 o
   7  18   3       48.20       42.95      3.07 o
   8  18   3      236.97      220.94      6.10 o
   9  18   3       11.14       12.51      3.20 o
  10  18   3       37.17       30.89      5.22 o
  11  18   3       64.97       55.37      5.65 o
 -11  19   3       13.90       14.73      6.04 o
 -10  19   3       48.97       49.43      4.33 o
  -9  19   3      173.95      173.06      6.33 o
  -8  19   3        8.69        9.60      2.34 o
  -7  19   3      363.06      333.47      6.22 o
  -6  19   3       28.85       32.05      2.70 o
  -5  19   3        1.86        1.08      1.44 o
  -4  19   3       85.42       79.64      3.17 o
  -3  19   3      117.71      111.57      3.26 o
  -2  19   3        4.73        3.22      1.36 o
  -1  19   3       41.38       54.05      2.27 o
   0  19   3      221.70      219.13      3.13 o
   1  19   3       27.64       34.50      1.61 o
   2  19   3      319.45      301.22      4.64 o
   3  19   3      989.37      866.75      8.08 o
   4  19   3     1811.39     1640.63     16.57 o
   5  19   3       95.43       98.26      3.34 o
   6  19   3       45.32       53.96      3.30 o
   7  19   3      164.87      177.36      5.24 o
   8  19   3       32.49       36.75      3.44 o
   9  19   3        1.97        4.67      2.86 o
  10  19   3        9.07        7.60      3.11 o
 -11  20   3      100.28      110.52      6.77 o
 -10  20   3       38.53       39.03      4.05 o
  -9  20   3       81.34       91.43      5.00 o
  -8  20   3       70.76       71.79      4.24 o
  -7  20   3      210.41      210.87      5.99 o
  -6  20   3        9.92       11.51      2.27 o
  -5  20   3       26.68       36.11      2.58 o
  -4  20   3      161.48      129.36      4.05 o
  -3  20   3      393.56      343.57      6.42 o
  -2  20   3      105.37       97.20      3.07 o
  -1  20   3     1673.86     1565.64     16.68 o
   0  20   3      432.20      406.25      6.70 o
   1  20   3        9.59        8.25      1.67 o
   2  20   3        0.03       -1.06      1.37 o
   3  20   3     1299.03     1297.93     11.76 o
   4  20   3       37.14       30.35      2.29 o
   5  20   3        8.87        9.48      1.94 o
   6  20   3       38.11       34.62      3.00 o
   7  20   3      181.60      172.50      5.27 o
   8  20   3        2.28        3.80      2.08 o
   9  20   3       16.96       22.11      3.84 o
  10  20   3       75.31       72.91      5.54 o
 -11  21   3       72.79       78.65     10.32 o
 -10  21   3      140.61      139.57      6.53 o
  -9  21   3        3.89        4.47      2.36 o
  -8  21   3       45.87       36.43      3.59 o
  -7  21   3      186.79      176.32      5.82 o
  -6  21   3     1268.88     1144.71     16.36 o
  -5  21   3       75.61       71.17      3.60 o
  -4  21   3      532.49      479.15      7.62 o
  -3  21   3      197.47      179.72      5.45 o
  -2  21   3      859.79      720.65      9.14 o
  -1  21   3        0.06        1.34      1.20 o
   0  21   3        0.29        1.36      0.84 o
   1  21   3       36.48       32.66      2.51 o
   2  21   3      170.98      160.01      4.78 o
   3  21   3     1297.37     1145.81     11.46 o
   4  21   3       85.84       68.02      4.11 o
   5  21   3        3.03        1.04      1.36 o
   6  21   3       14.38        7.50      2.35 o
   7  21   3      180.74      166.62      5.99 o
   8  21   3      321.12      345.33      9.21 o
   9  21   3       54.66       59.43      4.80 o
  10  21   3       50.21       49.97      4.97 o
 -10  22   3       21.93       23.31      3.49 o
  -9  22   3        5.61        8.39      2.54 o
  -8  22   3       19.35       20.31      2.96 o
  -7  22   3      205.25      178.49      5.64 o
  -6  22   3     1161.08     1154.57     16.48 o
  -5  22   3      165.75      165.53      5.04 o
  -4  22   3       84.11       65.97      4.20 o
  -3  22   3      143.66      130.67      4.34 o
  -2  22   3       36.59       31.84      2.27 o
  -1  22   3       72.28       59.92      2.35 o
   0  22   3       16.29       12.31      1.80 o
   1  22   3       49.55       48.34      4.05 o
   2  22   3      484.38      467.54      8.52 o
   3  22   3       71.49       69.35      3.25 o
   4  22   3      129.16      132.19      3.86 o
   5  22   3       18.50       20.15      2.26 o
   6  22   3        2.53        3.10      1.80 o
   7  22   3      129.26      132.19      5.48 o
   8  22   3       85.56       86.12      4.37 o
   9  22   3        3.36        6.39      2.61 o
  10  22   3       33.42       35.72      9.69 o
 -10  23   3      248.17      259.12      8.00 o
  -9  23   3      392.17      408.80      9.56 o
  -8  23   3       27.42       29.50      3.19 o
  -7  23   3      442.52      438.89      8.92 o
  -6  23   3      349.28      327.76      7.13 o
  -5  23   3      108.12       95.88      4.05 o
  -4  23   3       61.09       50.22      3.56 o
  -3  23   3        0.41       -0.02      1.66 o
  -2  23   3      619.04      563.29     10.66 o
  -1  23   3       13.73        9.37      1.50 o
   0  23   3        5.70        9.53      1.32 o
   1  23   3        4.05        1.38      1.50 o
   2  23   3       31.68       38.44      3.00 o
   3  23   3      125.67      113.95      5.22 o
   4  23   3        4.15        0.94      1.35 o
   5  23   3       27.96       29.89      2.52 o
   6  23   3        0.34        0.67      1.80 o
   7  23   3       87.54       89.09      4.46 o
   8  23   3      136.05      145.36      7.91 o
   9  23   3      236.64      248.48      7.58 o
  -9  24   3       48.74       44.19      3.98 o
  -8  24   3      136.12      134.48      5.52 o
  -7  24   3        6.61        9.33      2.37 o
  -6  24   3       59.42       58.72      3.47 o
  -5  24   3      187.63      198.32      5.41 o
  -4  24   3       49.72       40.50      3.51 o
  -3  24   3       55.22       61.53      3.63 o
  -2  24   3       16.09       16.71      2.63 o
  -1  24   3       23.79       20.31      1.88 o
   0  24   3      196.95      184.07      4.08 o
   1  24   3       31.89       29.66      2.91 o
   2  24   3      145.28      135.53      6.86 o
   3  24   3      691.21      678.37     12.74 o
   4  24   3        0.94        4.92      1.46 o
   5  24   3       44.14       45.23      2.87 o
   6  24   3        0.10       -0.96      1.70 o
   7  24   3        0.56        2.42      1.90 o
   8  24   3       20.84       19.48      3.27 o
   9  24   3       12.16       15.59      2.73 o
  -9  25   3      136.70      148.27      6.13 o
  -8  25   3      164.01      165.25      6.06 o
  -7  25   3       10.55       16.94      2.70 o
  -6  25   3       86.97       85.88      3.99 o
  -5  25   3      429.59      395.40      9.38 o
  -4  25   3       17.14       15.44      2.57 o
  -3  25   3       27.75       21.34      2.84 o
  -2  25   3      190.74      168.36      5.00 o
  -1  25   3      277.97      270.09      5.80 o
   0  25   3        3.45        2.86      1.29 o
   1  25   3       80.86       71.49      4.79 o
   2  25   3       49.40       51.22      3.39 o
   3  25   3        1.44        5.38      2.18 o
   4  25   3       86.56       83.64      3.18 o
   5  25   3        0.16        1.58      1.62 o
   6  25   3      112.40      115.96      4.53 o
   7  25   3        0.00       -0.27      1.98 o
   8  25   3        1.37        3.47      2.30 o
  -9  26   3      308.95      300.06      8.45 o
  -8  26   3        8.48        4.45      2.39 o
  -7  26   3      514.11      529.23     10.08 o
  -6  26   3      117.58      122.68      4.47 o
  -5  26   3      253.76      268.00      7.74 o
  -4  26   3      125.54      136.44      5.34 o
  -3  26   3       31.21       33.78      3.22 o
  -2  26   3       22.41       13.19      3.61 o
  -1  26   3       35.92       35.56      2.47 o
   0  26   3      501.12      475.44      8.13 o
   1  26   3      449.16      444.83     12.34 o
   2  26   3      188.93      190.08      5.96 o
   3  26   3      478.29      450.89     10.03 o
   4  26   3      146.86      150.29      4.86 o
   5  26   3        3.04        4.03      1.75 o
   6  26   3       11.14       10.93      2.20 o
   7  26   3        0.06        1.49      2.01 o
   8  26   3        2.00        1.85      2.28 o
  -8  27   3        1.12        5.40      2.33 o
  -7  27   3        8.85       13.30      2.44 o
  -6  27   3        7.57       10.62      2.55 o
  -5  27   3       44.77       46.98      3.94 o
  -4  27   3        0.20        0.16      2.01 o
  -3  27   3       80.61       80.91      4.21 o
  -2  27   3      244.46      234.28      9.05 o
  -1  27   3       36.31       41.72      2.79 o
   0  27   3       45.74       51.10      2.69 o
   1  27   3      427.10      407.65     11.93 o
   2  27   3      137.32      137.95      7.32 o
   3  27   3       27.64       31.76      3.32 o
   4  27   3        0.33        4.08      1.79 o
   5  27   3       14.62       13.85      2.11 o
   6  27   3        8.85        9.27      2.15 o
   7  27   3       93.33       94.17      4.54 o
  -8  28   3       77.33       68.94      9.16 o
  -7  28   3       53.68       47.69      4.68 o
  -6  28   3        0.02       -0.62      1.94 o
  -5  28   3       69.51       85.56      5.37 o
  -4  28   3        0.16        0.41      2.00 o
  -3  28   3       10.91        8.65      2.35 o
  -2  28   3       31.30       26.80      2.94 o
  -1  28   3       46.71       51.53      4.05 o
   0  28   3       49.17       48.40      2.86 o
   1  28   3     1234.06     1212.12     24.15 o
   2  28   3     1062.99     1019.65     22.08 o
   3  28   3      294.85      284.66      8.79 o
   4  28   3        0.49        2.14      2.29 o
   5  28   3       70.00       76.43      3.29 o
   6  28   3       43.99       47.92      3.12 o
   7  28   3       36.77       38.24      3.21 o
  -7  29   3      184.80      188.75      6.83 o
  -6  29   3        2.77        4.24      2.33 o
  -5  29   3       15.49       11.90      2.57 o
  -4  29   3       15.20       18.28      2.56 o
  -3  29   3       22.61       22.02      3.89 o
  -2  29   3        5.76        4.56      2.08 o
  -1  29   3       47.73       46.77      2.98 o
   0  29   3      217.70      232.33      5.40 o
   1  29   3       46.51       47.19      7.26 o
   2  29   3       51.73       51.43      5.34 o
   3  29   3      265.51      244.39     10.07 o
   4  29   3      300.92      264.21      7.88 o
   5  29   3      137.41      137.79      5.06 o
   6  29   3       89.19       95.41      4.50 o
  -6  30   3       32.71       32.52      3.47 o
  -5  30   3        7.79        7.85      2.48 o
  -4  30   3       19.95       19.98      2.72 o
  -3  30   3      164.14      163.89      7.69 o
  -2  30   3        5.73       10.98      2.48 o
  -1  30   3       14.07       15.53      2.24 o
   0  30   3      118.70      120.14      3.94 o
   1  30   3       81.90       96.23      6.43 o
   2  30   3       84.53       83.63      7.91 o
   3  30   3      232.59      233.22     10.00 o
   4  30   3      439.59      431.61     22.93 o
   5  30   3      270.51      274.58      9.22 o
   6  30   3      166.03      164.37     33.15 o
  -5  31   3        0.13        0.57      1.91 o
  -4  31   3        5.25        6.35      2.23 o
  -3  31   3       32.57       35.04      3.19 o
  -2  31   3        6.12       11.75      3.51 o
  -1  31   3       66.26       63.48      3.42 o
   0  31   3       62.63       62.40      5.43 o
   1  31   3        0.74        5.89      4.61 o
   2  31   3       32.99       39.42      5.07 o
   3  31   3        2.84        5.89      3.43 o
   4  31   3      111.53      117.61      8.14 o
   5  31   3       63.43       67.54      4.56 o
  -4  32   3       23.50       25.03      3.35 o
  -3  32   3      481.91      505.31     10.19 o
  -2  32   3       17.74       20.43      2.53 o
  -1  32   3      226.38      223.35      6.39 o
   0  32   3      390.26      374.83      9.05 o
   1  32   3      147.68      143.15      7.72 o
   2  32   3       61.55       69.47      6.23 o
   3  32   3       52.67       56.57      6.02 o
   4  32   3      263.86      273.19     11.38 o
  -3  33   3        6.59       12.19      2.33 o
  -2  33   3       38.70       44.60      4.68 o
  -1  33   3      136.08      135.33      6.12 o
   0  33   3       95.63      100.41      7.88 o
   1  33   3       11.99       10.64      3.39 o
   2  33   3       12.89       10.85      3.43 o
 -13   0   4        0.22        2.57      7.03 o
 -12   0   4        9.02       13.77      4.42 o
 -11   0   4        0.09       -0.29      3.50 o
 -10   0   4       33.98       29.71      4.23 o
  -9   0   4     1782.03     1744.57     27.03 o
  -8   0   4      716.34      647.69     11.86 o
  -7   0   4        2.73        0.03      1.16 o
  -6   0   4     3590.59     3774.57     28.22 o
  -5   0   4      570.09      636.65      6.51 o
  -4   0   4     2011.81     1961.68     14.88 o
  -3   0   4       49.81       70.43      2.04 o
  -2   0   4        4.83        2.75      0.76 o
  -1   0   4     2054.01     2300.04     19.31 o
   0   0   4    13732.81    14378.88    122.21 o
   1   0   4     5825.82     6137.86     42.62 o
   2   0   4    10361.44    10669.16     89.06 o
   3   0   4        9.71        7.94      1.38 o
   4   0   4      428.28      422.07      4.92 o
   5   0   4      167.97      187.57      8.60 o
   6   0   4        2.88        2.16      1.60 o
   7   0   4       38.72       67.00      5.34 o
   8   0   4      924.39      839.45     16.45 o
   9   0   4        5.50       18.03      3.69 o
  10   0   4       51.66       66.43     10.71 o
  11   0   4       74.29       44.82     11.03 o
  12   0   4       23.43       30.55      7.62 o
 -13   1   4       66.21       66.93      8.04 o
 -12   1   4       54.52       71.85      5.78 o
 -11   1   4        0.83        1.28      2.59 o
 -10   1   4       28.50       26.19      4.37 o
  -9   1   4        2.12        4.91      1.85 o
  -8   1   4      141.68      129.13      3.35 o
  -7   1   4      170.92      203.76      3.06 o
  -6   1   4      706.03      773.27      5.75 o
  -5   1   4      544.68      600.58      4.48 o
  -4   1   4      626.37      624.02      4.52 o
  -3   1   4      526.70      555.38      4.04 o
  -2   1   4      221.58      219.81      2.27 o
  -1   1   4      604.94      642.72      4.23 o
   0   1   4     1593.24     1642.24      9.51 o
   1   1   4     4133.32     4520.19     25.47 o
   2   1   4       20.51       28.66      1.19 o
   3   1   4      460.32      443.25      4.27 o
   4   1   4      306.08      276.92      2.95 o
   5   1   4      550.16      598.78      6.67 o
   6   1   4      832.55      887.11      8.18 o
   7   1   4      292.87      259.14      4.45 o
   8   1   4       95.21       84.54      3.30 o
   9   1   4        1.22        1.80      1.65 o
  10   1   4        0.04       -1.64      2.95 o
  11   1   4       19.14       18.69      5.79 o
  12   1   4       52.33       47.83     10.43 o
 -13   2   4        4.96        4.63      4.89 o
 -12   2   4       47.23       53.51      5.42 o
 -11   2   4        2.36        3.59      2.56 o
 -10   2   4       11.89       16.05      2.37 o
  -9   2   4       31.18       42.29      3.03 o
  -8   2   4       91.84       94.88      2.94 o
  -7   2   4       33.44       34.99      1.45 o
  -6   2   4      324.29      356.37      3.32 o
  -5   2   4      146.32      129.05      1.86 o
  -4   2   4     2046.15     2124.80     11.45 o
  -3   2   4       17.17       11.84      0.78 o
  -2   2   4      751.14      759.70      5.97 o
  -1   2   4       49.00       46.48      1.10 o
   0   2   4      617.87      662.17      4.93 o
   1   2   4    16071.44    16809.84     90.60 o
   2   2   4      688.40      767.39      5.62 o
   3   2   4      252.94      235.09      5.15 o
   4   2   4      146.05      140.38      2.04 o
   5   2   4        9.14        8.84      1.10 o
   6   2   4        0.26        2.26      1.16 o
   7   2   4       11.90        9.26      1.52 o
   8   2   4      701.10      606.82      8.65 o
   9   2   4      131.28      112.33      4.63 o
  10   2   4       90.56       71.27      5.27 o
  11   2   4       53.80       52.79      6.43 o
  12   2   4        1.89        2.07      3.70 o
 -13   3   4      288.84      311.51     10.86 o
 -12   3   4       89.32      107.72      6.88 o
 -11   3   4       28.77       23.90      4.30 o
 -10   3   4        9.75       15.38      2.97 o
  -9   3   4       16.65       19.56      1.94 o
  -8   3   4       54.78       44.97      2.24 o
  -7   3   4      357.18      376.90      4.52 o
  -6   3   4      790.42      831.93      5.90 o
  -5   3   4       11.18        7.87      0.74 o
  -4   3   4     2463.32     2476.35     13.60 o
  -3   3   4        1.49        3.96      0.60 o
  -2   3   4       41.24       41.82      1.16 o
  -1   3   4        7.91       10.02      0.75 o
   0   3   4     1574.53     1653.53     10.33 o
   1   3   4     4156.01     4552.13     27.38 o
   2   3   4       26.88       39.70      1.25 o
   3   3   4        0.45        6.06      0.87 o
   4   3   4       97.55      123.93      2.16 o
   5   3   4      362.63      352.72      4.13 o
   6   3   4      740.35      741.63      7.75 o
   7   3   4       24.03       36.22      2.17 o
   8   3   4      129.78      118.33      3.87 o
   9   3   4      169.58      154.57      5.38 o
  10   3   4        2.23        4.12      2.36 o
  11   3   4      100.34       99.47      7.15 o
  12   3   4       35.26       45.66      6.65 o
 -13   4   4      178.30      204.89      9.19 o
 -12   4   4        3.22       12.45      4.16 o
 -11   4   4      115.19      114.95      7.55 o
 -10   4   4       66.54       71.02      5.63 o
  -9   4   4       76.35       73.94      2.89 o
  -8   4   4     1356.46     1247.17     11.41 o
  -7   4   4     3036.18     2969.01     20.18 o
  -6   4   4      114.62      123.74      2.21 o
  -5   4   4        4.24       10.75      0.91 o
  -4   4   4       34.82       50.90      1.23 o
  -3   4   4        3.87        1.73      0.60 o
  -2   4   4      134.70      162.18      2.74 o
  -1   4   4       93.90       99.11      1.69 o
   0   4   4      416.91      560.27      4.44 o
   1   4   4       90.56      131.46      2.00 o
   2   4   4     3598.61     3743.19     22.99 o
   3   4   4       28.39       28.47      1.16 o
   4   4   4        8.45        6.16      0.87 o
   5   4   4       38.08       36.26      1.48 o
   6   4   4     1305.27     1326.34     11.71 o
   7   4   4       32.19       33.87      4.51 o
   8   4   4       26.64       27.85      2.52 o
   9   4   4       32.56       31.65      3.12 o
  10   4   4      216.54      197.88      6.45 o
  11   4   4      240.18      227.27     10.15 o
  12   4   4        0.48        9.32      7.59 o
 -13   5   4        8.37        7.42      5.55 o
 -12   5   4        2.86        4.22      3.90 o
 -11   5   4      121.60      133.46      7.22 o
 -10   5   4        5.88        5.74      2.24 o
  -9   5   4       27.69       14.91      2.04 o
  -8   5   4      480.46      376.31      5.04 o
  -7   5   4       25.65       28.17      1.62 o
  -6   5   4       60.01       63.10      1.88 o
  -5   5   4      229.92      233.66      2.60 o
  -4   5   4      104.57       80.41      1.49 o
  -3   5   4        0.92        2.91      0.64 o
  -2   5   4      983.16      975.00      6.80 o
  -1   5   4       14.62        7.59      0.72 o
   0   5   4     1779.81     1966.45     12.78 o
   1   5   4       79.17      100.10      1.81 o
   2   5   4      907.06      863.46      6.35 o
   3   5   4      357.04      351.53      3.65 o
   4   5   4      266.57      299.87      3.43 o
   5   5   4        0.16        0.92      0.86 o
   6   5   4       80.02       86.90      2.56 o
   7   5   4        5.96        5.04      1.47 o
   8   5   4       78.65       66.78      4.27 o
   9   5   4       98.77       91.26      4.26 o
  10   5   4      335.29      324.25      8.95 o
  11   5   4       69.04       78.83      4.80 o
  12   5   4        7.81        5.80      4.57 o
 -13   6   4      101.47      114.98     11.46 o
 -12   6   4        5.24       12.65      4.45 o
 -11   6   4       42.32       44.04      4.46 o
 -10   6   4        0.88        4.28      1.98 o
  -9   6   4       62.31       69.08      3.98 o
  -8   6   4       20.49       18.10      1.86 o
  -7   6   4     2992.29     2722.01     19.26 o
  -6   6   4     1480.61     1362.47     10.39 o
  -5   6   4       92.14       68.72      1.87 o
  -4   6   4     1112.79     1240.63      8.04 o
  -3   6   4      105.13       99.56      1.71 o
  -2   6   4     1502.63     1612.08      9.91 o
  -1   6   4      442.05      437.00      3.94 o
   0   6   4     1156.87     1204.43      8.39 o
   1   6   4     1835.54     1924.73     12.21 o
   2   6   4      651.11      765.51      6.07 o
   3   6   4      210.10      248.37      4.41 o
   4   6   4      739.98      722.19      6.24 o
   5   6   4       44.32       62.90      3.80 o
   6   6   4       53.34       71.24      4.26 o
   7   6   4      101.21       75.23      3.12 o
   8   6   4       63.67       48.11      2.83 o
   9   6   4       68.96       69.73      4.34 o
  10   6   4       28.71       37.79      3.66 o
  11   6   4       22.46       20.84      3.39 o
  12   6   4       73.78       87.20      7.07 o
 -13   7   4       50.18       55.31      8.66 o
 -12   7   4      129.03      132.85      7.51 o
 -11   7   4        0.21       10.20      3.00 o
 -10   7   4        5.27        8.01      2.12 o
  -9   7   4       37.88       28.17      2.42 o
  -8   7   4      864.01      812.86      9.00 o
  -7   7   4     2078.19     2078.35     16.22 o
  -6   7   4       16.74       16.85      1.42 o
  -5   7   4      387.71      387.98      4.38 o
  -4   7   4     1066.37     1105.36      7.83 o
  -3   7   4      337.44      346.38      3.78 o
  -2   7   4     2266.33     2379.26     14.63 o
  -1   7   4      674.60      687.95      5.75 o
   0   7   4      232.23      268.10      2.72 o
   1   7   4     2523.21     2401.96     14.63 o
   2   7   4       77.75       64.56      1.54 o
   3   7   4       52.10       68.32      2.00 o
   4   7   4       80.72      107.68      2.19 o
   5   7   4      453.20      482.12      5.45 o
   6   7   4      140.90      125.74      8.78 o
   7   7   4      672.66      598.29      8.20 o
   8   7   4      127.52      107.34      3.84 o
   9   7   4      229.67      230.85      8.02 o
  10   7   4      425.92      395.42     10.10 o
  11   7   4        2.64        7.80      3.13 o
  12   7   4        5.28        5.84      2.97 o
 -13   8   4      267.00      281.22     13.77 o
 -12   8   4       71.54       81.66      6.20 o
 -11   8   4        1.42       -0.86      2.19 o
 -10   8   4       26.78       30.73      3.03 o
  -9   8   4      114.98      120.78      3.68 o
  -8   8   4      164.70      167.92      4.68 o
  -7   8   4       24.85       23.87      1.69 o
  -6   8   4      367.63      396.29      4.63 o
  -5   8   4      119.77      125.47      2.46 o
  -4   8   4      530.92      474.05      4.62 o
  -3   8   4       24.01       26.80      1.24 o
  -2   8   4     1810.44     1905.27     12.42 o
  -1   8   4       99.03       96.27      1.61 o
   0   8   4      238.24      253.74      2.77 o
   1   8   4      391.19      401.79      3.68 o
   2   8   4       98.37       91.03      1.72 o
   3   8   4      143.71      174.26      2.91 o
   4   8   4      275.36      278.16      3.48 o
   5   8   4       38.14       48.35      2.26 o
   6   8   4       78.69       92.18      2.68 o
   7   8   4     1102.56      998.67     11.42 o
   8   8   4       24.90       39.82      2.63 o
   9   8   4        1.99        3.70      2.50 o
  10   8   4        0.32        0.27      2.72 o
  11   8   4        2.22        3.94      3.03 o
  12   8   4       12.27       20.64      3.90 o
 -13   9   4       22.30       31.38      7.44 o
 -12   9   4        3.21        2.62      3.87 o
 -11   9   4       58.59       57.87      4.62 o
 -10   9   4       18.12       21.15      2.66 o
  -9   9   4        1.81        3.64      1.34 o
  -8   9   4      193.32      193.56      3.90 o
  -7   9   4      287.52      268.50      4.68 o
  -6   9   4       43.99       43.20      2.20 o
  -5   9   4        6.05        4.82      0.95 o
  -4   9   4      248.82      270.43      3.32 o
  -3   9   4      131.38      132.34      2.68 o
  -2   9   4        5.81       22.22      1.14 o
  -1   9   4       14.39        9.18      0.74 o
   0   9   4      295.93      259.30      2.76 o
   1   9   4      573.83      607.29      4.87 o
   2   9   4     5464.76     5758.20     43.80 o
   3   9   4      733.39      757.00      5.81 o
   4   9   4       21.01       23.85      1.62 o
   5   9   4       25.81       30.43      1.77 o
   6   9   4        5.48        5.36      1.32 o
   7   9   4      443.89      433.08      6.54 o
   8   9   4       75.34       81.72      3.11 o
   9   9   4       15.06       18.66      4.26 o
  10   9   4      150.43      145.95      6.59 o
  11   9   4        4.08        6.70      3.24 o
  12   9   4       11.96       12.24      3.58 o
 -13  10   4      383.88      401.12     16.68 o
 -12  10   4      137.07      161.09      8.49 o
 -11  10   4       24.98       26.62      4.28 o
 -10  10   4        9.89       10.42      2.85 o
  -9  10   4        9.89       12.62      2.38 o
  -8  10   4      136.92      120.74      3.78 o
  -7  10   4      320.88      249.75      4.50 o
  -6  10   4      149.38      131.52      3.20 o
  -5  10   4      403.35      386.36      5.09 o
  -4  10   4      352.81      374.66      4.14 o
  -3  10   4      889.09      877.41      7.35 o
  -2  10   4      431.94      428.61      4.98 o
  -1  10   4      262.02      270.54      2.82 o
   0  10   4        1.55       -0.25      0.56 o
   1  10   4      120.86      109.93      1.80 o
   2  10   4      685.81      757.32      5.87 o
   3  10   4        0.02        2.57      0.82 o
   4  10   4       13.68       14.87      1.29 o
   5  10   4      841.00      775.12      8.37 o
   6  10   4       26.94       37.66      2.23 o
   7  10   4      227.75      215.84      5.11 o
   8  10   4      790.19      724.06     11.00 o
   9  10   4        6.67        2.22      2.29 o
  10  10   4      186.28      198.58      7.48 o
  11  10   4       50.57       63.45      5.19 o
  12  10   4       10.44       10.88      3.49 o
 -13  11   4       57.60       50.74      7.94 o
 -12  11   4       21.94       19.64      3.75 o
 -11  11   4        2.42       -0.29      2.58 o
 -10  11   4       72.81       78.57      5.79 o
  -9  11   4        7.51        4.75      1.85 o
  -8  11   4      239.92      211.93      4.88 o
  -7  11   4     1124.45     1001.97     11.47 o
  -6  11   4      241.24      177.28      3.62 o
  -5  11   4        0.00        4.69      1.18 o
  -4  11   4      105.85      123.61      2.41 o
  -3  11   4       91.01       77.35      1.80 o
  -2  11   4       41.07       53.28      1.68 o
  -1  11   4      815.27      828.11      6.27 o
   0  11   4       73.31       84.59      1.97 o
   1  11   4      366.59      328.09      3.37 o
   2  11   4       18.73       27.75      1.04 o
   3  11   4      561.00      581.51      6.15 o
   4  11   4      445.20      451.49      5.16 o
   5  11   4       36.62       41.13      2.00 o
   6  11   4     1239.81     1143.42     11.50 o
   7  11   4        6.82        6.58      1.61 o
   8  11   4      122.94      129.07      6.35 o
   9  11   4      657.95      635.84     18.04 o
  10  11   4       13.02       10.33      3.14 o
  11  11   4       81.32       94.88      5.89 o
  12  11   4       22.53       19.60      3.99 o
 -12  12   4       42.24       54.12      5.55 o
 -11  12   4      274.94      315.99     10.08 o
 -10  12   4        0.20       -1.29      2.54 o
  -9  12   4       11.13       11.12      2.08 o
  -8  12   4      261.39      274.55      5.54 o
  -7  12   4       28.40       16.56      1.86 o
  -6  12   4       21.50        3.67      1.35 o
  -5  12   4        5.71        4.40      1.29 o
  -4  12   4        6.87        3.98      1.04 o
  -3  12   4      198.63      162.84      3.04 o
  -2  12   4      188.41      220.90      4.05 o
  -1  12   4      487.51      445.42      4.17 o
   0  12   4      581.32      623.32      4.89 o
   1  12   4     1355.30     1429.47      9.85 o
   2  12   4        1.04       -0.33      0.63 o
   3  12   4      256.75      246.06      3.62 o
   4  12   4      189.34      179.48      3.31 o
   5  12   4       26.72       13.66      1.51 o
   6  12   4        0.01        0.67      1.20 o
   7  12   4     1092.41     1068.04     11.80 o
   8  12   4       40.65       40.41      3.25 o
   9  12   4       42.75       44.29      3.75 o
  10  12   4       15.46       18.08      3.42 o
  11  12   4        1.52        2.79      2.98 o
 -12  13   4        0.23       -0.04      3.04 o
 -11  13   4      193.67      202.94      8.47 o
 -10  13   4       10.60       11.88      3.01 o
  -9  13   4       24.40       20.50      2.47 o
  -8  13   4      232.20      252.85      5.28 o
  -7  13   4       35.33       30.36      2.18 o
  -6  13   4      111.46       90.04      3.05 o
  -5  13   4     2534.29     2415.81     21.45 o
  -4  13   4      183.20      169.47      4.32 o
  -3  13   4       43.99       54.11      3.01 o
  -2  13   4       32.12       31.65      1.40 o
  -1  13   4      244.12      249.94      3.23 o
   0  13   4     1170.37     1247.94      8.81 o
   1  13   4       48.94       50.72      1.47 o
   2  13   4      127.37      117.21      2.23 o
   3  13   4        6.81        4.94      1.17 o
   4  13   4       42.82       49.93      3.32 o
   5  13   4      221.08      222.59      4.07 o
   6  13   4       28.87       35.29      2.43 o
   7  13   4      639.99      615.62      8.22 o
   8  13   4      194.23      203.65      5.73 o
   9  13   4       98.16      101.75      6.09 o
  10  13   4       22.45       20.43      3.40 o
  11  13   4       28.63       29.72      4.86 o
 -12  14   4       32.68       33.36      4.98 o
 -11  14   4       85.86       93.85      6.39 o
 -10  14   4       37.96       45.05      3.76 o
  -9  14   4       12.30       14.59      2.30 o
  -8  14   4      317.78      319.91      6.28 o
  -7  14   4      101.14      104.28      3.72 o
  -6  14   4      505.02      417.02      6.31 o
  -5  14   4      769.19      725.69      8.54 o
  -4  14   4      458.60      421.58      5.78 o
  -3  14   4      548.28      548.95      6.96 o
  -2  14   4        7.78       13.16      1.27 o
  -1  14   4     1337.38     1395.83     10.07 o
   0  14   4        8.97       16.76      1.22 o
   1  14   4      428.03      470.23      4.70 o
   2  14   4       39.25       43.91      1.63 o
   3  14   4        0.04        2.71      1.24 o
   4  14   4      234.69      232.16      6.47 o
   5  14   4      269.12      271.18      4.58 o
   6  14   4      240.76      221.42      4.94 o
   7  14   4        7.38        7.85      1.60 o
   8  14   4      380.40      360.74      9.55 o
   9  14   4       30.60       34.36      4.18 o
  10  14   4       10.94       16.40      4.07 o
  11  14   4        7.92        5.41      3.67 o
 -12  15   4       51.07       27.95      4.79 o
 -11  15   4       13.66       10.69      3.70 o
 -10  15   4        8.05        5.78      2.37 o
  -9  15   4        2.76        7.36      2.18 o
  -8  15   4        8.42        8.71      1.65 o
  -7  15   4        1.56        3.58      1.33 o
  -6  15   4     1738.10     1415.24     14.27 o
  -5  15   4      541.99      507.06      6.06 o
  -4  15   4      286.76      249.03      4.01 o
  -3  15   4        0.40       -0.07      0.96 o
  -2  15   4      246.08      235.17      3.46 o
  -1  15   4     1327.32     1317.02     11.11 o
   0  15   4      202.20      230.70      3.23 o
   1  15   4      102.02      118.42      2.34 o
   2  15   4        1.32        0.32      0.85 o
   3  15   4      247.41      232.79      4.07 o
   4  15   4      205.75      181.81      3.81 o
   5  15   4       14.72       14.09      2.35 o
   6  15   4       51.29       48.01      2.76 o
   7  15   4       68.02       70.95      3.57 o
   8  15   4       92.15       91.70      5.32 o
   9  15   4       38.40       31.19      4.11 o
  10  15   4       62.36       58.08      6.96 o
  11  15   4       31.06       37.23      5.25 o
 -12  16   4       59.61       66.05      6.12 o
 -11  16   4        7.60       10.10      3.67 o
 -10  16   4        5.60        7.50      2.46 o
  -9  16   4        0.00        4.77      2.12 o
  -8  16   4       14.64       10.60      3.01 o
  -7  16   4        9.41        7.99      1.90 o
  -6  16   4        0.65        5.39      1.55 o
  -5  16   4      834.47      662.09      9.54 o
  -4  16   4      157.10      176.00      4.37 o
  -3  16   4        1.82        2.98      1.31 o
  -2  16   4     1165.89     1114.57     11.36 o
  -1  16   4      340.06      335.91      4.57 o
   0  16   4      827.50      815.95      7.34 o
   1  16   4       72.31       86.36      2.71 o
   2  16   4       36.38       42.04      1.67 o
   3  16   4      282.65      298.29      4.66 o
   4  16   4        0.00        2.90      1.27 o
   5  16   4       85.52       77.89      3.46 o
   6  16   4        4.60        3.80      1.54 o
   7  16   4       25.02       22.78      2.49 o
   8  16   4       39.95       35.78      3.96 o
   9  16   4       62.14       62.35      6.36 o
  10  16   4       47.02       44.17      6.00 o
  11  16   4        8.32        8.89      3.76 o
 -11  17   4       47.32       52.71      7.31 o
 -10  17   4        9.65       24.47      3.68 o
  -9  17   4       15.01       24.59      2.89 o
  -8  17   4       47.65       53.87      4.11 o
  -7  17   4        4.10        1.63      1.55 o
  -6  17   4      110.35      119.16      4.79 o
  -5  17   4     1721.94     1420.98     15.59 o
  -4  17   4       17.76       22.85      2.09 o
  -3  17   4       76.01       76.69      3.27 o
  -2  17   4      481.70      443.59      7.49 o
  -1  17   4     1687.55     1612.01     18.01 o
   0  17   4       29.88       28.06      1.86 o
   1  17   4       80.84       73.94      2.10 o
   2  17   4       24.50       26.33      1.39 o
   3  17   4       67.26       74.09      2.63 o
   4  17   4      150.12      156.00      7.10 o
   5  17   4      180.14      176.84      4.24 o
   6  17   4       26.12       25.67      3.49 o
   7  17   4        0.30        2.89      1.76 o
   8  17   4      379.59      357.01      9.59 o
   9  17   4      592.99      559.29     12.92 o
  10  17   4      162.54      139.13      7.17 o
  11  17   4        3.59        8.36      3.46 o
 -11  18   4        1.04        3.10      3.24 o
 -10  18   4        1.64       10.19      2.58 o
  -9  18   4      146.01      156.53      6.17 o
  -8  18   4        1.66        2.85      2.03 o
  -7  18   4       47.68       42.54      3.07 o
  -6  18   4      199.50      172.90      5.62 o
  -5  18   4       40.76       43.45      2.76 o
  -4  18   4       18.22       12.97      1.68 o
  -3  18   4      501.07      470.14      8.05 o
  -2  18   4      202.70      198.22      5.02 o
  -1  18   4      591.62      523.50      8.03 o
   0  18   4      355.78      358.04      5.53 o
   1  18   4      746.40      702.96      6.56 o
   2  18   4       22.33       23.90      1.48 o
   3  18   4      535.26      491.37      6.68 o
   4  18   4      524.23      465.26      7.33 o
   5  18   4       21.36       25.95      2.09 o
   6  18   4       16.29       11.31      2.05 o
   7  18   4       11.13        6.68      2.01 o
   8  18   4        0.00        6.13      2.54 o
   9  18   4      316.95      311.36      9.54 o
  10  18   4       67.71       55.51      5.27 o
 -11  19   4        3.27        5.05      3.37 o
 -10  19   4        0.13        3.94      2.54 o
  -9  19   4       32.99       38.82      4.39 o
  -8  19   4      131.60      137.04      5.88 o
  -7  19   4      397.53      372.53      8.71 o
  -6  19   4       77.30       69.67      3.95 o
  -5  19   4       44.15       35.97      2.64 o
  -4  19   4       10.38       10.09      1.68 o
  -3  19   4      155.31      151.05      3.43 o
  -2  19   4       14.81       14.28      1.89 o
  -1  19   4       13.34        7.53      1.85 o
   0  19   4      916.55      861.26     10.80 o
   1  19   4      464.54      450.26      5.38 o
   2  19   4       75.17       74.58      2.37 o
   3  19   4       47.93       57.37      2.45 o
   4  19   4      343.00      327.08      5.80 o
   5  19   4       14.03       16.58      2.26 o
   6  19   4       36.99       39.11      2.85 o
   7  19   4       87.58       94.16      4.71 o
   8  19   4      769.22      766.02     12.26 o
   9  19   4      163.70      169.45      9.60 o
  10  19   4        6.91        5.72      3.24 o
 -11  20   4       12.83       13.15      3.94 o
 -10  20   4      169.92      178.79      8.34 o
  -9  20   4       36.35       37.24      3.77 o
  -8  20   4        0.82        3.25      2.12 o
  -7  20   4      110.80      131.80      5.47 o
  -6  20   4        1.91        3.85      1.99 o
  -5  20   4        7.55        3.88      2.17 o
  -4  20   4        6.92        7.08      1.75 o
  -3  20   4       29.65       37.25      2.74 o
  -2  20   4      209.06      211.94      5.18 o
  -1  20   4       82.20       85.46      3.81 o
   0  20   4       11.74       10.94      1.52 o
   1  20   4       55.78       59.02      2.38 o
   2  20   4      235.02      232.41      4.37 o
   3  20   4      265.39      243.87      4.38 o
   4  20   4        0.03        1.34      1.33 o
   5  20   4       30.28       24.88      2.48 o
   6  20   4       39.78       43.48      3.84 o
   7  20   4      148.39      151.94      5.16 o
   8  20   4        0.01        1.52      2.07 o
   9  20   4       30.89       27.85      3.87 o
  10  20   4        0.61        2.49      2.70 o
 -10  21   4      202.68      203.55      7.43 o
  -9  21   4        1.81        4.41      2.46 o
  -8  21   4       15.12       17.80      2.85 o
  -7  21   4      301.53      292.47      8.57 o
  -6  21   4      126.68      130.42      5.08 o
  -5  21   4       13.34       14.08      2.51 o
  -4  21   4      209.36      228.12      5.10 o
  -3  21   4      142.60      129.58      4.01 o
  -2  21   4       34.39       26.60      2.44 o
  -1  21   4       20.65       22.34      2.35 o
   0  21   4      134.29      124.32      3.39 o
   1  21   4       78.90       86.52      2.72 o
   2  21   4      133.84      131.03      3.35 o
   3  21   4      621.97      625.02      7.85 o
   4  21   4      336.67      340.80      5.99 o
   5  21   4       14.53       16.30      2.51 o
   6  21   4       84.61       72.48      3.90 o
   7  21   4        7.33        9.85      2.93 o
   8  21   4       11.53       16.44      2.70 o
   9  21   4      232.40      241.33      8.55 o
 -10  22   4        6.69        7.75      2.98 o
  -9  22   4       14.06       21.96      3.20 o
  -8  22   4       22.56       20.87      2.97 o
  -7  22   4      239.93      232.28      7.02 o
  -6  22   4      177.39      179.41      5.82 o
  -5  22   4       15.66       12.38      2.20 o
  -4  22   4       38.83       39.12      2.45 o
  -3  22   4        4.27        7.75      1.90 o
  -2  22   4       74.22       79.09      3.68 o
  -1  22   4      616.92      557.48      8.71 o
   0  22   4      263.06      269.58      5.42 o
   1  22   4      426.68      405.45      6.57 o
   2  22   4      521.31      499.90      8.73 o
   3  22   4      292.49      290.50      7.85 o
   4  22   4       27.45       25.07      1.91 o
   5  22   4       77.07       70.66      3.67 o
   6  22   4      106.53      107.05      4.53 o
   7  22   4       92.13       84.13      4.49 o
   8  22   4      156.60      170.94      5.83 o
   9  22   4       10.17       10.40      3.30 o
 -10  23   4       72.10       90.25      5.46 o
  -9  23   4      311.09      330.42      8.67 o
  -8  23   4        0.71        2.96      2.19 o
  -7  23   4      247.69      248.17      8.63 o
  -6  23   4        0.11        0.16      1.96 o
  -5  23   4       72.63       75.24      4.77 o
  -4  23   4       14.77       16.12      2.71 o
  -3  23   4        9.42        8.74      2.15 o
  -2  23   4       11.98       10.60      1.91 o
  -1  23   4      323.28      301.35      6.09 o
   0  23   4       62.85       59.78      2.76 o
   1  23   4      228.02      226.78      4.47 o
   2  23   4      627.92      579.87      7.99 o
   3  23   4      268.94      257.15      5.26 o
   4  23   4        0.29        3.70      1.57 o
   5  23   4       76.52       72.11      3.59 o
   6  23   4       79.28       77.39      4.04 o
   7  23   4        8.62        4.72      2.18 o
   8  23   4       33.86       41.75      3.46 o
   9  23   4       53.03       58.83      4.97 o
  -9  24   4       86.64       94.19      5.74 o
  -8  24   4        5.95        7.62      2.52 o
  -7  24   4        6.73        7.39      2.36 o
  -6  24   4      191.06      201.57      6.06 o
  -5  24   4       13.25       15.98      2.20 o
  -4  24   4       18.74       21.27      2.88 o
  -3  24   4        2.40        5.71      1.97 o
  -2  24   4        7.01       11.77      3.30 o
  -1  24   4       16.85       12.72      2.40 o
   0  24   4      304.54      309.12      6.20 o
   1  24   4      988.56      964.07     11.94 o
   2  24   4      678.81      636.50      8.87 o
   3  24   4      230.09      209.95      5.40 o
   4  24   4       20.57       25.39      2.78 o
   5  24   4       64.06       66.02      4.88 o
   6  24   4        0.15       -0.03      2.00 o
   7  24   4        1.03        2.84      2.17 o
   8  24   4       84.61       82.39      5.41 o
  -9  25   4      691.57      695.17     12.96 o
  -8  25   4       28.36       22.93      3.05 o
  -7  25   4       20.56       23.37      2.85 o
  -6  25   4       41.60       41.82      3.31 o
  -5  25   4        7.07        8.79      2.59 o
  -4  25   4       34.38       40.48      3.52 o
  -3  25   4        0.49       -0.02      1.86 o
  -2  25   4       12.07       17.08      2.48 o
  -1  25   4       25.68       27.01      2.11 o
   0  25   4       58.55       61.80      3.08 o
   1  25   4       61.00       59.71      2.80 o
   2  25   4       76.90       78.91      5.97 o
   3  25   4        4.34        2.84      1.65 o
   4  25   4        5.97        5.70      1.68 o
   5  25   4       70.23       71.78      3.54 o
   6  25   4       61.76       72.40      4.33 o
   7  25   4       56.86       64.89      4.55 o
   8  25   4        2.26        7.32      2.50 o
  -8  26   4      172.79      160.60      6.05 o
  -7  26   4      159.64      167.21      5.63 o
  -6  26   4        5.99        9.66      2.13 o
  -5  26   4      131.32      132.04      5.88 o
  -4  26   4       15.87       22.61      4.09 o
  -3  26   4       23.55       25.22      5.49 o
  -2  26   4      171.48      165.93      5.80 o
  -1  26   4        0.00       -0.10      1.69 o
   0  26   4       30.93       35.62      2.12 o
   1  26   4      176.06      169.07      5.47 o
   2  26   4      168.55      160.63      6.64 o
   3  26   4       10.12        6.76      2.69 o
   4  26   4      118.38      127.64      5.27 o
   5  26   4       14.49       15.24      2.21 o
   6  26   4       55.53       60.36      3.82 o
   7  26   4       25.06       28.72      3.11 o
  -8  27   4      869.73      896.78     15.16 o
  -7  27   4      417.02      409.27      8.55 o
  -6  27   4       28.48       34.73      3.91 o
  -5  27   4        0.79        3.41      2.39 o
  -4  27   4      219.03      207.11      6.87 o
  -3  27   4        9.24       12.63      2.70 o
  -2  27   4       45.27       45.14      3.49 o
  -1  27   4        6.46        4.91      1.91 o
   0  27   4       76.69       70.34      4.32 o
   1  27   4        1.19        4.18      3.03 o
   2  27   4       74.60       71.51      4.84 o
   3  27   4      120.81      130.41      6.43 o
   4  27   4        3.67        2.91      1.86 o
   5  27   4       11.62       15.42      2.56 o
   6  27   4        1.48        4.20      2.31 o
   7  27   4      108.49      123.76      5.12 o
  -7  28   4       16.40       22.96      3.17 o
  -6  28   4       71.89       76.55      4.92 o
  -5  28   4       55.92       61.01      4.45 o
  -4  28   4      209.44      222.11      7.14 o
  -3  28   4       44.48       50.39      3.98 o
  -2  28   4        0.01        2.57      2.07 o
  -1  28   4        8.44       12.37      2.24 o
   0  28   4      119.30      131.83      4.75 o
   1  28   4       25.16       26.31      3.38 o
   2  28   4       15.55       15.90      3.88 o
   3  28   4      406.10      414.43     11.03 o
   4  28   4       28.51       30.46      2.94 o
   5  28   4       13.33       20.64      3.03 o
   6  28   4       29.30       33.05      4.41 o
  -6  29   4      198.38      217.33      8.23 o
  -5  29   4       35.57       39.13      4.86 o
  -4  29   4       26.25       33.64      3.45 o
  -3  29   4        4.52        4.72      2.34 o
  -2  29   4        5.76        6.50      2.22 o
  -1  29   4        1.92        6.67      2.10 o
   0  29   4        2.83        3.55      1.59 o
   1  29   4      131.93      124.94      7.62 o
   2  29   4       28.23       38.26      5.07 o
   3  29   4      388.19      389.80     13.92 o
   4  29   4       27.36       28.37      3.99 o
   5  29   4      313.07      327.25      8.40 o
   6  29   4       15.11       20.67      2.47 o
  -6  30   4      197.20      217.33      7.13 o
  -5  30   4       55.69       58.83      4.14 o
  -4  30   4       60.03       75.45      4.97 o
  -3  30   4        6.90       12.24      2.73 o
  -2  30   4       16.83       22.01      2.92 o
  -1  30   4      123.88      125.68      7.45 o
   0  30   4       41.11       49.79      4.40 o
   1  30   4        7.55       10.58      3.98 o
   2  30   4      294.56      269.35     10.99 o
   3  30   4       30.57       29.28      4.80 o
   4  30   4       21.49       20.35      3.59 o
   5  30   4      159.32      161.48      7.83 o
  -5  31   4       12.36       15.85      2.74 o
  -4  31   4        1.22        5.09      2.30 o
  -3  31   4        0.95        5.29      2.31 o
  -2  31   4      175.33      171.85      6.14 o
  -1  31   4       55.87       57.56      3.57 o
   0  31   4       52.65       40.89      3.51 o
   1  31   4       95.98       90.79      6.93 o
   2  31   4       60.14       75.55      6.70 o
   3  31   4       54.78       54.07      6.19 o
   4  31   4        0.15        4.99      2.59 o
  -4  32   4       15.27       11.56      3.55 o
  -3  32   4      169.73      193.99      6.89 o
  -2  32   4       31.26       33.54      3.31 o
  -1  32   4      189.47      185.63      5.94 o
   0  32   4       68.43       80.22      7.20 o
   1  32   4      245.66      262.62     19.91 o
   2  32   4        7.09        9.34      4.00 o
   3  32   4        2.54        7.16      4.34 o
  -2  33   4      328.81      292.54     11.85 o
  -1  33   4      172.06      183.34      5.82 o
   0  33   4      114.63      107.41      4.36 o
   1  33   4      105.67      117.82     11.31 o
 -13   1   5       25.06       33.48      6.96 o
 -12   1   5       10.36       12.60      3.23 o
 -11   1   5       61.06       60.58      4.48 o
 -10   1   5       64.42       59.44      3.54 o
  -9   1   5      212.76      188.44      5.04 o
  -8   1   5       55.31       56.71      2.88 o
  -7   1   5      316.76      317.73      4.34 o
  -6   1   5       16.10       20.49      1.20 o
  -5   1   5      319.86      336.20      3.33 o
  -4   1   5       11.59       15.23      0.95 o
  -3   1   5      123.01      149.22      2.11 o
  -2   1   5     2043.56     2348.82     12.80 o
  -1   1   5     4438.01     4739.66     24.88 o
   0   1   5      803.17     1024.05      9.49 o
   1   1   5      202.72      192.70      2.46 o
   2   1   5      106.85       89.87      1.70 o
   3   1   5        2.28       11.88      0.95 o
   4   1   5       36.11       54.37      2.12 o
   5   1   5      251.08      255.28      3.57 o
   6   1   5      462.92      469.94      5.76 o
   7   1   5       80.07       72.48      2.51 o
   8   1   5      105.53       92.57      4.73 o
   9   1   5        0.29       -0.92      2.92 o
  10   1   5        9.44       13.01      5.56 o
  11   1   5       16.64       20.29      5.27 o
  12   1   5       15.67       14.12      4.67 o
 -13   2   5        1.87        2.33      3.75 o
 -12   2   5       27.71       36.89      4.98 o
 -11   2   5       33.75       44.51      3.93 o
 -10   2   5        2.05        1.35      2.07 o
  -9   2   5        0.96        3.92      2.00 o
  -8   2   5        0.15        0.07      1.33 o
  -7   2   5       10.02       10.23      1.35 o
  -6   2   5      157.94      192.47      3.33 o
  -5   2   5       39.74       40.96      1.31 o
  -4   2   5       61.11       66.68      1.57 o
  -3   2   5      433.30      474.04      6.30 o
  -2   2   5       80.14       79.17      1.88 o
  -1   2   5      851.88      900.21      5.95 o
   0   2   5     1075.30     1245.44      8.18 o
   1   2   5     2865.74     2909.93     17.89 o
   2   2   5     2509.91     2633.98     15.46 o
   3   2   5       24.53       18.52      0.94 o
   4   2   5      213.67      209.95      3.23 o
   5   2   5      814.47      753.04      7.84 o
   6   2   5       22.83       22.43      1.79 o
   7   2   5        6.52        7.07      1.59 o
   8   2   5       13.41       11.51      2.14 o
   9   2   5      135.86      140.78      7.15 o
  10   2   5      283.20      274.59      9.96 o
  11   2   5        5.45        1.19      4.28 o
  12   2   5        3.82        9.08      5.26 o
 -13   3   5        0.78        0.41      6.09 o
 -12   3   5       66.09       88.95      6.56 o
 -11   3   5      401.19      412.89     12.00 o
 -10   3   5      285.23      288.43      7.93 o
  -9   3   5       63.76       58.82      3.16 o
  -8   3   5      532.37      468.86      6.41 o
  -7   3   5     1031.63      963.14      8.56 o
  -6   3   5       10.74        9.83      1.20 o
  -5   3   5        2.35        4.49      1.08 o
  -4   3   5       81.37       87.80      1.76 o
  -3   3   5      339.46      349.38      3.39 o
  -2   3   5        3.06        7.55      0.77 o
  -1   3   5     1691.38     1743.44     10.92 o
   0   3   5        2.20        8.01      0.92 o
   1   3   5      212.06      209.43      3.00 o
   2   3   5      260.57      317.64      3.39 o
   3   3   5       18.18       17.97      1.17 o
   4   3   5      638.25      610.95      6.30 o
   5   3   5       75.49       86.52      2.57 o
   6   3   5       66.56       90.09      5.72 o
   7   3   5        2.91       10.73      1.98 o
   8   3   5       44.47       49.05      3.25 o
   9   3   5      205.17      184.72      6.29 o
  10   3   5       23.77       38.05      4.92 o
  11   3   5      129.00      132.93      9.17 o
  12   3   5        0.85        6.67      4.90 o
 -13   4   5       13.26       14.02      4.53 o
 -12   4   5      160.78      157.03      8.13 o
 -11   4   5       32.42       36.29      5.82 o
 -10   4   5        9.68        7.47      2.32 o
  -9   4   5      373.98      346.89      5.82 o
  -8   4   5      288.43      277.05      4.76 o
  -7   4   5      383.42      391.31      4.86 o
  -6   4   5      481.87      433.30      4.77 o
  -5   4   5        0.09        0.57      0.83 o
  -4   4   5      277.97      271.15      2.91 o
  -3   4   5       77.74       92.68      2.44 o
  -2   4   5      836.12      892.04      9.48 o
  -1   4   5      156.42      160.92      2.28 o
   0   4   5       82.99       93.83      1.79 o
   1   4   5     2645.09     2892.55     18.96 o
   2   4   5      925.51      905.87      7.01 o
   3   4   5        2.43        3.54      0.90 o
   4   4   5       53.76       62.50      2.15 o
   5   4   5       29.27       28.94      1.92 o
   6   4   5      192.74      174.66      4.07 o
   7   4   5      146.40      124.05      4.05 o
   8   4   5        4.09       11.39      2.04 o
   9   4   5       63.96       68.69      6.70 o
  10   4   5        0.63        2.62      2.83 o
  11   4   5       36.39       31.39      4.53 o
  12   4   5       65.71       63.62      7.57 o
 -13   5   5       75.64       85.40      9.58 o
 -12   5   5       35.02       36.51      5.70 o
 -11   5   5      102.92      110.99      6.71 o
 -10   5   5      107.38      110.06      9.80 o
  -9   5   5      322.61      301.22      6.53 o
  -8   5   5      129.13      124.10      2.92 o
  -7   5   5     1430.97     1259.72     10.07 o
  -6   5   5     1582.05     1503.44     11.16 o
  -5   5   5      139.62      156.84      2.60 o
  -4   5   5      758.56      763.86      8.49 o
  -3   5   5     5385.64     5639.71     31.80 o
  -2   5   5      190.02      269.54      3.20 o
  -1   5   5        0.47        2.79      0.75 o
   0   5   5      143.42      176.39      2.31 o
   1   5   5      235.49      231.02      2.92 o
   2   5   5      161.57      188.16      5.71 o
   3   5   5     1866.14     1835.68     12.39 o
   4   5   5       85.58       90.60      2.10 o
   5   5   5      172.22      214.97      4.37 o
   6   5   5       55.98       81.89     13.36 o
   7   5   5      109.95      139.39      4.11 o
   8   5   5        0.25        8.40      1.95 o
   9   5   5      133.70      133.74      5.42 o
  10   5   5       21.42       23.34      3.19 o
  11   5   5       27.89       32.55      4.59 o
  12   5   5      178.33      189.39     11.06 o
 -13   6   5       12.35       10.42      5.27 o
 -12   6   5      203.96      204.55      8.99 o
 -11   6   5      129.85      134.98      7.30 o
 -10   6   5       80.22       79.03      4.39 o
  -9   6   5      168.90      144.27      5.22 o
  -8   6   5      784.76      718.29      9.54 o
  -7   6   5       87.00      109.50      8.20 o
  -6   6   5       29.25       35.61      1.60 o
  -5   6   5      252.39      241.72      3.25 o
  -4   6   5      462.92      439.43      3.98 o
  -3   6   5      209.95      253.79      3.10 o
  -2   6   5        2.47        7.46      0.92 o
  -1   6   5        1.29        2.18      0.73 o
   0   6   5      142.52      169.82      2.47 o
   1   6   5      384.54      390.06      3.86 o
   2   6   5      243.08      204.40      2.86 o
   3   6   5      305.20      335.98      4.07 o
   4   6   5      564.40      519.77      5.42 o
   5   6   5      145.07      128.51      2.88 o
   6   6   5     1557.05     1382.94     14.23 o
   7   6   5     2314.82     2133.21     22.66 o
   8   6   5        1.07       11.33      2.03 o
   9   6   5       16.82       12.90      4.26 o
  10   6   5       39.08       46.74      4.77 o
  11   6   5       40.94       46.32      4.11 o
  12   6   5       12.55       11.04      5.39 o
 -13   7   5       96.87      110.76      9.61 o
 -12   7   5       30.88       37.02      6.46 o
 -11   7   5       73.72       77.52      5.92 o
 -10   7   5       15.70       19.28      3.49 o
  -9   7   5        3.65        1.43      1.62 o
  -8   7   5      909.35      802.89      8.47 o
  -7   7   5      108.78      128.88      2.72 o
  -6   7   5       26.59       34.87      1.91 o
  -5   7   5        2.77        2.31      0.94 o
  -4   7   5       81.32       99.36      2.12 o
  -3   7   5      364.07      336.91      3.92 o
  -2   7   5     1632.72     1833.09     13.86 o
  -1   7   5      428.12      488.21      4.41 o
   0   7   5       62.70       73.32      1.70 o
   1   7   5        4.54        7.75      1.17 o
   2   7   5      660.43      699.64      5.58 o
   3   7   5        8.63        3.66      0.86 o
   4   7   5       15.91       16.58      1.27 o
   5   7   5      539.47      555.61      6.52 o
   6   7   5      139.89      165.28      4.20 o
   7   7   5       56.55       82.66      4.29 o
   8   7   5        0.94       -0.08      1.51 o
   9   7   5      382.19      357.86     13.11 o
  10   7   5       55.76       52.32      4.65 o
  11   7   5        2.77        5.61      3.13 o
  12   7   5        1.37        4.90      3.64 o
 -13   8   5      549.23      555.78     19.69 o
 -12   8   5      301.25      303.55     21.98 o
 -11   8   5        0.12       15.42      4.34 o
 -10   8   5        2.20        4.01      2.15 o
  -9   8   5       37.47       27.31      2.96 o
  -8   8   5      779.54      735.97      8.91 o
  -7   8   5      199.45      216.32      3.84 o
  -6   8   5        2.70        4.24      1.26 o
  -5   8   5       77.55       73.83      1.92 o
  -4   8   5       90.16       96.37      2.05 o
  -3   8   5       38.92       31.70      1.70 o
  -2   8   5     2274.32     2200.66     14.02 o
  -1   8   5      279.18      289.86      4.14 o
   0   8   5     1582.00     1557.98     10.42 o
   1   8   5       73.08       74.93      2.27 o
   2   8   5      826.92      771.17      6.41 o
   3   8   5      175.22      192.41      2.75 o
   4   8   5        7.07        5.12      1.01 o
   5   8   5      315.83      293.72      4.15 o
   6   8   5      527.25      480.61      7.27 o
   7   8   5      351.68      322.77      5.85 o
   8   8   5        9.20        9.43      1.86 o
   9   8   5      164.27      164.16      6.95 o
  10   8   5      644.56      626.96     13.39 o
  11   8   5        0.04        7.87      4.01 o
  12   8   5       15.26       49.75      8.97 o
 -13   9   5      121.21      168.44     11.47 o
 -12   9   5       43.17       55.01     10.54 o
 -11   9   5        0.22        0.96      2.90 o
 -10   9   5       35.42       41.42      3.88 o
  -9   9   5      341.83      352.39      7.39 o
  -8   9   5      133.46      150.07      3.88 o
  -7   9   5       43.81       43.30      2.33 o
  -6   9   5      204.20      174.34      4.73 o
  -5   9   5      280.70      291.57      4.53 o
  -4   9   5        0.17        3.97      1.26 o
  -3   9   5       17.05       18.11      1.01 o
  -2   9   5      172.35      161.06      2.35 o
  -1   9   5      252.31      230.15      2.66 o
   0   9   5      312.64      298.07      3.51 o
   1   9   5      169.72      173.55      2.69 o
   2   9   5        8.91        4.91      0.95 o
   3   9   5     1232.15     1204.74     11.57 o
   4   9   5      241.97      262.84      4.41 o
   5   9   5       23.95       27.69      1.82 o
   6   9   5      215.90      204.73      4.94 o
   7   9   5       15.59       22.48      1.84 o
   8   9   5      430.82      431.86      7.26 o
   9   9   5      293.41      294.31     14.21 o
  10   9   5        9.30        7.74      3.33 o
  11   9   5       51.48       42.19      4.67 o
 -12  10   5        6.85        6.70     18.19 o
 -11  10   5       60.90       64.72      4.82 o
 -10  10   5       23.25       28.99      3.65 o
  -9  10   5       76.43       97.24      5.72 o
  -8  10   5       26.25       25.92      2.18 o
  -7  10   5      136.62      104.39      3.18 o
  -6  10   5      134.62      172.10      3.83 o
  -5  10   5       78.52       86.84      2.61 o
  -4  10   5       36.38       41.40      1.83 o
  -3  10   5      108.65      117.04      2.30 o
  -2  10   5      133.30      150.99      2.48 o
  -1  10   5       13.15       11.60      0.94 o
   0  10   5        9.54        6.47      1.22 o
   1  10   5        1.67        3.25      0.83 o
   2  10   5       96.92       96.17      2.90 o
   3  10   5        3.61        2.29      1.08 o
   4  10   5      236.81      244.58      4.25 o
   5  10   5      946.73      900.73      9.28 o
   6  10   5      125.43      101.96      3.81 o
   7  10   5      304.08      298.38      6.27 o
   8  10   5      647.15      593.18     11.00 o
   9  10   5      106.91       99.71      5.54 o
  10  10   5       38.92       37.61      4.21 o
  11  10   5       14.16       11.64      4.28 o
 -12  11   5      118.88      114.76      8.37 o
 -11  11   5       14.13       12.01      3.26 o
 -10  11   5      572.94      561.60     11.61 o
  -9  11   5        0.05        2.41      1.93 o
  -8  11   5      311.26      286.40      6.07 o
  -7  11   5       74.69       55.95      2.96 o
  -6  11   5       39.57       61.07      3.15 o
  -5  11   5       21.13       23.41      1.70 o
  -4  11   5       15.41       25.03      1.72 o
  -3  11   5      242.02      230.54      3.23 o
  -2  11   5      751.24      707.08      7.01 o
  -1  11   5      776.42      737.38      6.55 o
   0  11   5      234.75      252.85      5.09 o
   1  11   5      243.04      251.64      4.08 o
   2  11   5       13.68       16.82      1.29 o
   3  11   5      102.68      106.00      2.54 o
   4  11   5      145.38      166.01      3.52 o
   5  11   5      360.94      313.47      4.96 o
   6  11   5        0.16        1.07      1.42 o
   7  11   5      621.14      653.43     10.19 o
   8  11   5       25.02       29.13      2.87 o
   9  11   5        3.42       10.27      3.30 o
  10  11   5        4.51        3.87      2.94 o
  11  11   5        6.90        8.02      3.31 o
 -12  12   5       18.88       20.30      4.21 o
 -11  12   5       39.18       40.23      4.34 o
 -10  12   5        9.94       14.78      3.14 o
  -9  12   5       60.93       63.86      3.79 o
  -8  12   5        2.79       21.12      3.23 o
  -7  12   5      227.40      209.11      4.72 o
  -6  12   5      442.55      352.38      5.55 o
  -5  12   5      128.95      160.35      3.55 o
  -4  12   5      942.41      878.66      8.74 o
  -3  12   5       89.89       88.32      2.71 o
  -2  12   5       18.33       14.14      1.51 o
  -1  12   5      964.56      946.74      8.42 o
   0  12   5      208.17      211.71      4.13 o
   1  12   5       22.53       31.14      1.56 o
   2  12   5       58.84       69.84      1.92 o
   3  12   5       91.62       85.51      3.06 o
   4  12   5        1.87        1.69      1.12 o
   5  12   5      130.02      112.27      3.43 o
   6  12   5      774.45      690.93      8.79 o
   7  12   5     1075.98      972.26     13.09 o
   8  12   5        0.14        5.07      2.37 o
   9  12   5       77.21       75.69      5.02 o
  10  12   5       63.97       65.06      7.54 o
  11  12   5        2.66        4.74      4.49 o
 -12  13   5        0.07        5.39      3.23 o
 -11  13   5       38.57       58.82      4.80 o
 -10  13   5        5.84        5.17      3.17 o
  -9  13   5      216.66      249.37     10.16 o
  -8  13   5      123.44      136.19      4.91 o
  -7  13   5       15.02       16.23      1.84 o
  -6  13   5        5.73        5.21      1.63 o
  -5  13   5       68.83       78.98      3.00 o
  -4  13   5        6.81        7.45      1.23 o
  -3  13   5      442.60      429.79      6.04 o
  -2  13   5      361.08      314.20      4.77 o
  -1  13   5      864.31      874.28      8.61 o
   0  13   5      961.85     1027.82      9.84 o
   1  13   5      651.07      674.64      6.40 o
   2  13   5      370.95      356.46      4.76 o
   3  13   5       20.36       28.53      1.66 o
   4  13   5       13.78       12.92      1.44 o
   5  13   5       46.55       30.88      2.05 o
   6  13   5       63.68       48.25      2.58 o
   7  13   5      595.26      614.74      9.71 o
   8  13   5      923.45      907.64     14.32 o
   9  13   5        0.05        2.87      2.63 o
  10  13   5      388.92      405.29     11.43 o
  11  13   5       12.46       17.42      5.00 o
 -12  14   5       11.41       13.19      3.97 o
 -11  14   5       81.40       89.04      8.75 o
 -10  14   5      119.45      125.18      5.95 o
  -9  14   5        4.54        5.83      2.32 o
  -8  14   5        0.68        5.87      2.04 o
  -7  14   5        1.01        4.62      1.45 o
  -6  14   5      230.36      196.43      4.40 o
  -5  14   5       45.80       58.19      2.61 o
  -4  14   5     1437.48     1419.26     14.98 o
  -3  14   5      158.83      143.35      3.61 o
  -2  14   5      141.40      140.69      3.80 o
  -1  14   5      376.04      353.33      4.68 o
   0  14   5      293.69      280.92      3.76 o
   1  14   5      481.66      472.20      6.09 o
   2  14   5       55.18       51.85      2.24 o
   3  14   5      338.60      346.78      5.73 o
   4  14   5      109.17      118.45      3.11 o
   5  14   5      347.96      322.08      5.94 o
   6  14   5      334.93      287.38      7.05 o
   7  14   5      199.91      178.42      6.70 o
   8  14   5      127.84      102.84      5.77 o
   9  14   5       21.47       21.61      3.76 o
  10  14   5        4.64        5.72      3.57 o
  11  14   5       66.47       70.62      6.43 o
 -12  15   5       18.40       26.10      4.99 o
 -11  15   5      194.83      195.23      8.64 o
 -10  15   5      436.16      435.42      9.34 o
  -9  15   5        1.41        4.76      2.33 o
  -8  15   5      129.52      136.62      5.84 o
  -7  15   5        4.62        5.39      1.52 o
  -6  15   5       72.53       50.90      3.01 o
  -5  15   5        0.98        3.75      1.33 o
  -4  15   5       14.88       15.04      1.72 o
  -3  15   5      251.54      230.17      4.55 o
  -2  15   5      226.02      205.49      3.97 o
  -1  15   5      953.21      855.46      8.93 o
   0  15   5      121.88      127.57      3.75 o
   1  15   5       41.87       36.23      1.91 o
   2  15   5      222.72      206.02      3.96 o
   3  15   5       17.27       10.75      1.49 o
   4  15   5        8.72        3.21      1.35 o
   5  15   5        4.76        4.82      1.25 o
   6  15   5      112.01       99.83      3.91 o
   7  15   5       67.78       74.64      4.75 o
   8  15   5       71.96       76.75      5.87 o
   9  15   5       11.54       12.47      3.23 o
  10  15   5        0.89        2.95      3.43 o
 -11  16   5       49.89       50.75      5.33 o
 -10  16   5      240.72      282.69      7.57 o
  -9  16   5       99.09      132.20     14.77 o
  -8  16   5       18.77       22.35      3.15 o
  -7  16   5      134.05      133.54      4.00 o
  -6  16   5        0.46        1.98      1.23 o
  -5  16   5      636.48      654.60      9.39 o
  -4  16   5       18.42       24.71      1.96 o
  -3  16   5        0.41        1.55      1.19 o
  -2  16   5      515.48      470.56      6.27 o
  -1  16   5      198.76      186.45      3.95 o
   0  16   5       47.76       49.03      2.74 o
   1  16   5       11.03       14.80      1.50 o
   2  16   5      105.43      101.27      2.92 o
   3  16   5        0.94       -0.79      1.11 o
   4  16   5       41.75       37.83      2.42 o
   5  16   5       99.56       91.81      3.43 o
   6  16   5       24.52       27.00      2.67 o
   7  16   5       32.64       26.56      3.20 o
   8  16   5        2.36        3.15      2.68 o
   9  16   5      346.46      388.13     10.83 o
  10  16   5        1.98        2.06      3.73 o
 -11  17   5       12.20       16.17      4.06 o
 -10  17   5      274.76      275.47      7.61 o
  -9  17   5       55.00       65.34      4.53 o
  -8  17   5        6.85        5.56      2.52 o
  -7  17   5       58.70       58.15      4.02 o
  -6  17   5        6.34        6.05      1.90 o
  -5  17   5      121.80      131.68      4.94 o
  -4  17   5      246.29      205.36      4.16 o
  -3  17   5      116.37      109.70      3.07 o
  -2  17   5       19.76       20.63      1.87 o
  -1  17   5     3697.80     3492.15     30.44 o
   0  17   5       14.80       31.14      3.83 o
   1  17   5      494.14      468.81      6.50 o
   2  17   5       23.31       26.61      1.87 o
   3  17   5        0.12        1.13      1.29 o
   4  17   5      113.36      115.71      3.51 o
   5  17   5       29.56       24.74      2.22 o
   6  17   5        3.02        4.58      1.88 o
   7  17   5       61.57       64.71      4.58 o
   8  17   5       80.34       86.40      5.66 o
   9  17   5        2.04       10.57      3.25 o
  10  17   5        8.77       13.85      3.53 o
 -11  18   5      133.10      143.63      7.86 o
 -10  18   5        0.48        0.14      2.46 o
  -9  18   5      103.20      112.05      5.53 o
  -8  18   5        0.78       -0.76      2.16 o
  -7  18   5        3.47        0.20      2.03 o
  -6  18   5       86.42       78.32      3.95 o
  -5  18   5       89.05      115.84      6.57 o
  -4  18   5       24.50       22.90      2.33 o
  -3  18   5        1.32        0.31      1.27 o
  -2  18   5      603.08      581.09      9.94 o
  -1  18   5     2565.49     2454.53     22.47 o
   0  18   5     1610.81     1581.58     15.97 o
   1  18   5      170.57      186.02      4.29 o
   2  18   5       13.20        8.37      1.38 o
   3  18   5        2.72        2.44      1.21 o
   4  18   5      985.29      866.12     10.80 o
   5  18   5        0.00        2.27      1.61 o
   6  18   5        0.29        0.55      1.77 o
   7  18   5        7.01        3.01      2.05 o
   8  18   5      278.65      256.51      8.44 o
   9  18   5        1.53        3.93      3.07 o
  10  18   5        9.67        6.75      3.70 o
 -11  19   5       24.93       30.28      4.74 o
 -10  19   5       52.56       57.14      4.64 o
  -9  19   5        0.56        3.37      2.42 o
  -8  19   5        1.06        6.72      2.62 o
  -7  19   5        4.84        5.10      2.28 o
  -6  19   5       25.19       24.48      2.68 o
  -5  19   5       11.47       16.39      2.22 o
  -4  19   5       10.85       12.30      2.04 o
  -3  19   5      221.04      212.31      4.72 o
  -2  19   5       37.60       48.90      3.38 o
  -1  19   5      228.39      267.60     20.43 o
   0  19   5     2377.20     2219.30     21.01 o
   1  19   5        1.96        4.78      1.32 o
   2  19   5       74.56       76.99      3.60 o
   3  19   5       41.28       34.76      2.20 o
   4  19   5      256.84      250.46      5.96 o
   5  19   5        0.86        1.94      1.67 o
   6  19   5       21.96       18.50      2.47 o
   7  19   5       50.77       54.15      3.65 o
   8  19   5       10.35       11.49      3.19 o
   9  19   5      106.80       99.40      6.20 o
 -10  20   5        9.22       13.91      3.15 o
  -9  20   5      235.83      242.61      7.71 o
  -8  20   5      237.48      240.97      7.57 o
  -7  20   5        1.99        1.27      2.14 o
  -6  20   5      211.82      200.11      6.65 o
  -5  20   5       12.33       18.58      4.83 o
  -4  20   5        5.91        5.75      1.86 o
  -3  20   5       21.69       25.38      2.74 o
  -2  20   5      257.24      263.53      6.46 o
  -1  20   5      543.13      564.71      9.78 o
   0  20   5      356.81      343.53      7.35 o
   1  20   5      124.37      116.13      3.16 o
   2  20   5       51.44       52.75      2.46 o
   3  20   5      143.75      141.94      4.30 o
   4  20   5      655.22      599.59      9.83 o
   5  20   5      222.07      197.82      5.24 o
   6  20   5       21.21       17.18      2.43 o
   7  20   5       64.70       73.87      4.20 o
   8  20   5        5.13       12.58      3.94 o
   9  20   5      103.33       99.00      6.20 o
 -10  21   5      215.47      229.40     11.41 o
  -9  21   5        6.88        6.84      2.61 o
  -8  21   5        3.63        5.95      2.56 o
  -7  21   5      141.32      132.39      5.68 o
  -6  21   5        9.61       12.51      2.45 o
  -5  21   5      119.42      121.16      4.39 o
  -4  21   5        2.76        8.89      2.63 o
  -3  21   5        7.57        1.48      1.96 o
  -2  21   5       47.27       47.95      4.57 o
  -1  21   5       24.56       20.03      2.36 o
   0  21   5        7.56        9.82      1.66 o
   1  21   5        0.10       -0.85      1.26 o
   2  21   5        1.02       -0.84      1.24 o
   3  21   5      506.31      484.79      7.53 o
   4  21   5      165.46      165.20      4.95 o
   5  21   5      115.17      119.38      5.82 o
   6  21   5       35.33       42.90      3.19 o
   7  21   5        0.25        1.96      2.05 o
   8  21   5       26.28       28.27      3.83 o
   9  21   5       12.36       19.43      3.69 o
 -10  22   5      119.16      125.91      6.28 o
  -9  22   5      674.86      687.42     13.01 o
  -8  22   5       28.11       25.47      4.09 o
  -7  22   5       27.41       29.69      3.37 o
  -6  22   5        0.27        1.89      2.04 o
  -5  22   5        8.91       15.71      2.42 o
  -4  22   5      159.48      143.65      3.93 o
  -3  22   5      178.26      159.83      6.02 o
  -2  22   5       46.66       41.21      3.27 o
  -1  22   5      818.40      760.29     12.80 o
   0  22   5        0.03        8.01      1.60 o
   1  22   5      313.83      299.97      5.97 o
   2  22   5      135.01      125.44      4.17 o
   3  22   5       52.92       58.21      2.64 o
   4  22   5      319.20      288.52      6.46 o
   5  22   5        2.27        4.09      1.98 o
   6  22   5       31.99       34.64      3.22 o
   7  22   5       19.20       17.60      2.71 o
   8  22   5       19.41       37.47      4.82 o
  -9  23   5      640.79      660.09     13.65 o
  -8  23   5        0.63        3.51      2.48 o
  -7  23   5      136.19      146.40      5.92 o
  -6  23   5       17.30       19.75      2.82 o
  -5  23   5       29.20       39.56      4.32 o
  -4  23   5      207.89      208.60      6.09 o
  -3  23   5       44.77       48.11      5.69 o
  -2  23   5        0.13        1.52      1.86 o
  -1  23   5        1.61        2.12      1.81 o
   0  23   5       29.98       32.26      2.67 o
   1  23   5       65.85       67.49      3.03 o
   2  23   5       61.19       54.46      2.83 o
   3  23   5       81.29       83.13      3.53 o
   4  23   5      325.00      314.25      8.79 o
   5  23   5       60.90       65.27      3.97 o
   6  23   5       69.77       65.18      6.08 o
   7  23   5       65.41       66.61      4.05 o
   8  23   5      109.42      143.36      6.57 o
  -9  24   5        9.75       15.62      3.12 o
  -8  24   5      726.73      786.76     13.60 o
  -7  24   5      120.93      133.49      5.72 o
  -6  24   5       29.77       21.60      2.77 o
  -5  24   5       82.99       86.39      3.62 o
  -4  24   5      279.16      278.56      7.95 o
  -3  24   5       81.63       76.50      4.06 o
  -2  24   5        9.47        5.26      2.48 o
  -1  24   5      203.43      181.95      5.93 o
   0  24   5      275.08      275.25      8.76 o
   1  24   5      191.55      202.11      5.02 o
   2  24   5        2.26        2.98      1.56 o
   3  24   5      107.42      108.47      4.07 o
   4  24   5        0.84        1.46      2.31 o
   5  24   5       16.96       18.99      2.52 o
   6  24   5       11.20       12.14      3.00 o
   7  24   5        6.22       28.63      4.39 o
   8  24   5       26.50       22.04      4.47 o
  -8  25   5     1303.76     1353.46     19.23 o
  -7  25   5       58.98       63.88      4.29 o
  -6  25   5      207.60      224.90      7.15 o
  -5  25   5      176.01      177.41      6.80 o
  -4  25   5      120.88      148.90      6.75 o
  -3  25   5       13.12       12.29      2.39 o
  -2  25   5      159.28      158.81      5.92 o
  -1  25   5        8.65        3.65      2.06 o
   0  25   5        0.00       -1.08      1.55 o
   1  25   5      153.94      144.68      6.08 o
   2  25   5       94.22       87.40      3.53 o
   3  25   5      216.79      233.57      8.01 o
   4  25   5       52.08       51.28      4.02 o
   5  25   5       76.01       75.71      3.88 o
   6  25   5       13.21       14.94      2.69 o
   7  25   5       99.50      104.34     11.69 o
  -8  26   5        1.43        3.50      2.30 o
  -7  26   5        0.46        4.20      2.27 o
  -6  26   5       41.18       47.48      4.45 o
  -5  26   5      200.25      212.42      7.49 o
  -4  26   5        0.23        4.66      2.55 o
  -3  26   5      148.96      140.20      6.01 o
  -2  26   5      144.23      136.52      4.96 o
  -1  26   5       60.64       61.46      3.88 o
   0  26   5        4.29        1.87      1.77 o
   1  26   5      269.50      274.60      6.45 o
   2  26   5       44.19       48.77      3.54 o
   3  26   5      119.91      124.17      8.93 o
   4  26   5        0.07        2.45      1.83 o
   5  26   5       61.63       58.73      4.61 o
   6  26   5       15.58       14.94      2.58 o
   7  26   5       28.72       22.95      3.13 o
  -7  27   5       36.48       40.37      5.01 o
  -6  27   5      259.54      279.90      8.94 o
  -5  27   5        0.68        5.43      2.66 o
  -4  27   5      273.95      318.00      9.29 o
  -3  27   5        0.20       -1.78      2.11 o
  -2  27   5       34.17       32.04      3.37 o
  -1  27   5       52.36       57.56      3.29 o
   0  27   5        7.04        5.22      2.07 o
   1  27   5       18.86       16.90      2.12 o
   2  27   5        0.62        3.75      1.94 o
   3  27   5       25.09       31.05      2.46 o
   4  27   5        0.33        1.23      1.77 o
   5  27   5       73.01       95.72      6.23 o
   6  27   5        0.04        6.15      2.14 o
  -7  28   5       41.93       44.88      4.20 o
  -6  28   5      361.28      352.15     10.02 o
  -5  28   5       44.31       44.74      4.16 o
  -4  28   5        0.55        1.31      2.42 o
  -3  28   5        7.56        7.01      2.57 o
  -2  28   5        5.66        6.44      3.10 o
  -1  28   5      102.42      108.21      4.54 o
   0  28   5      237.86      236.51      9.05 o
   1  28   5        4.77        7.59      1.80 o
   2  28   5       10.46        7.42      2.44 o
   3  28   5        0.00        3.72      1.92 o
   4  28   5       43.46       45.21      2.95 o
   5  28   5       72.79       93.46      5.79 o
  -6  29   5      218.98      253.39      8.53 o
  -5  29   5        1.00        6.13      3.20 o
  -4  29   5        7.47        4.92      2.42 o
  -3  29   5       19.31       19.02      3.26 o
  -2  29   5       53.67       59.88      4.54 o
  -1  29   5       49.09       49.72      3.35 o
   0  29   5       23.40       34.37      3.85 o
   1  29   5       41.56       40.02      5.53 o
   2  29   5      124.19      125.22      8.18 o
   3  29   5        1.54        4.82      2.00 o
   4  29   5        1.83        1.59      2.41 o
   5  29   5      781.33      840.36     13.15 o
  -5  30   5        0.87        3.90      2.44 o
  -4  30   5       21.85       30.87      5.30 o
  -3  30   5        5.33        6.08      2.59 o
  -2  30   5        4.35        4.73      2.32 o
  -1  30   5       13.61       11.16      2.49 o
   0  30   5        5.55        6.27      2.05 o
   1  30   5      134.17      143.34      5.83 o
   2  30   5        0.01        1.86      3.68 o
   3  30   5      118.56      133.06      6.76 o
   4  30   5      131.59      142.60      5.57 o
  -4  31   5       55.76       50.70      4.39 o
  -3  31   5       32.79       35.72      3.66 o
  -2  31   5      209.16      220.36      7.18 o
  -1  31   5       12.91       11.19      2.08 o
   0  31   5        3.12        5.90      1.89 o
   1  31   5       13.70       15.71      2.71 o
   2  31   5        0.13        8.39      3.71 o
   3  31   5      138.69      152.33     10.17 o
  -2  32   5       74.45       72.56      4.50 o
  -1  32   5       49.86       56.77      3.75 o
   0  32   5       34.79       34.79      5.86 o
   1  32   5       43.16       40.91      5.59 o
 -13   0   6       22.76       21.01      8.42 o
 -12   0   6       48.98       64.95      6.64 o
 -11   0   6      917.32      892.84     22.78 o
 -10   0   6      770.65      666.06     18.59 o
  -9   0   6        1.85        5.21      3.23 o
  -8   0   6       77.04       65.49      4.69 o
  -7   0   6      146.17      143.70      4.95 o
  -6   0   6       23.23       26.89      2.41 o
  -5   0   6     1317.80     1322.52     13.31 o
  -4   0   6      184.94      193.79      4.00 o
  -3   0   6      170.86      176.45      3.70 o
  -2   0   6      552.08      634.90      8.04 o
  -1   0   6        0.02       -0.14      0.95 o
   0   0   6       95.03       67.06      2.23 o
   1   0   6      379.95      341.44      4.83 o
   2   0   6     1773.79     1819.61     17.42 o
   3   0   6      995.84      920.99     11.74 o
   4   0   6     3753.42     3578.10     40.12 o
   5   0   6     5467.00     5022.51     63.07 o
   6   0   6        1.63       10.40      1.81 o
   7   0   6      428.35      418.53     10.00 o
   8   0   6        1.56        2.73      3.47 o
   9   0   6       29.39       39.30      9.32 o
  10   0   6      143.29      134.96     14.82 o
  11   0   6      106.27      134.47     15.37 o
 -13   1   6       11.61        7.71      4.03 o
 -12   1   6        0.06        2.28      2.98 o
 -11   1   6        5.11        7.96      3.19 o
 -10   1   6        1.58        1.98      2.13 o
  -9   1   6       43.86       38.96      2.92 o
  -8   1   6      106.15      116.02      3.91 o
  -7   1   6      660.14      605.90      7.40 o
  -6   1   6       20.99       21.80      1.51 o
  -5   1   6       78.05       81.56      2.16 o
  -4   1   6       20.45       21.07      1.31 o
  -3   1   6        3.12        1.06      0.81 o
  -2   1   6      127.26      118.50      2.11 o
  -1   1   6       64.31       75.68      1.65 o
   0   1   6      107.68       98.11      1.83 o
   1   1   6      794.41      841.26      6.24 o
   2   1   6     1939.28     2039.58     13.54 o
   3   1   6      914.72      917.78      8.51 o
   4   1   6      962.41      934.95      8.54 o
   5   1   6      109.17      119.74      3.27 o
   6   1   6       34.02       49.57      2.40 o
   7   1   6       28.61       24.05      2.01 o
   8   1   6        4.08        3.48      2.47 o
   9   1   6        2.67        2.16      3.17 o
  10   1   6        4.21        4.58      5.68 o
  11   1   6      198.20      190.43     12.34 o
 -13   2   6       14.30       25.29      6.16 o
 -12   2   6      357.77      385.02     12.01 o
 -11   2   6       39.52       25.48      4.82 o
 -10   2   6      465.50      424.12      9.43 o
  -9   2   6       52.05       40.37      3.76 o
  -8   2   6       60.77       65.63      3.47 o
  -7   2   6       88.52       83.73      2.75 o
  -6   2   6      270.98      275.98      3.88 o
  -5   2   6      252.16      242.40      3.43 o
  -4   2   6      128.07      119.08      2.38 o
  -3   2   6     1313.82     1240.01      8.87 o
  -2   2   6      145.38      163.81      2.28 o
  -1   2   6       26.35       30.35      1.21 o
   0   2   6      435.38      452.78      4.67 o
   1   2   6      165.24      197.20      2.62 o
   2   2   6     1164.51     1290.13      9.09 o
   3   2   6       91.49       96.19      2.54 o
   4   2   6     1070.78      995.60      9.92 o
   5   2   6      942.93      858.41      9.17 o
   6   2   6       91.11       82.94      3.22 o
   7   2   6      581.33      587.42      8.21 o
   8   2   6       66.48       61.35      5.77 o
   9   2   6       44.18       42.81      4.98 o
  10   2   6        2.81       -5.63      5.63 o
  11   2   6        5.60        5.73      4.88 o
 -13   3   6        7.52        0.71      3.77 o
 -12   3   6       91.48      104.27      6.97 o
 -11   3   6        2.47        2.34      3.56 o
 -10   3   6        9.62        9.24      2.87 o
  -9   3   6        0.38       -0.23      1.82 o
  -8   3   6       54.80       59.81      2.98 o
  -7   3   6     1382.44     1287.19     11.08 o
  -6   3   6      149.52      138.14      2.84 o
  -5   3   6       98.69       94.88      2.32 o
  -4   3   6        6.29       11.44      1.17 o
  -3   3   6        9.28        6.71      1.02 o
  -2   3   6      826.32      870.04      6.28 o
  -1   3   6      260.59      265.17      3.13 o
   0   3   6        1.37        0.70      0.72 o
   1   3   6      427.00      500.04      4.88 o
   2   3   6     1797.65     1733.74     12.02 o
   3   3   6      125.38       99.45      2.55 o
   4   3   6     1022.31      990.28      9.08 o
   5   3   6      378.25      365.88      5.12 o
   6   3   6       47.57       54.37      2.28 o
   7   3   6        5.00        8.21      1.66 o
   8   3   6        0.94        1.72      2.26 o
   9   3   6      113.55      113.70      6.82 o
  10   3   6        2.98        4.91      3.57 o
  11   3   6       29.96       31.63      7.16 o
 -13   4   6        7.26        6.46      4.12 o
 -12   4   6      210.66      203.91      9.00 o
 -11   4   6       23.33       16.55      4.28 o
 -10   4   6      178.85      170.08      6.06 o
  -9   4   6       45.14       35.45      2.89 o
  -8   4   6      314.32      277.88      5.82 o
  -7   4   6       62.45       57.78      2.25 o
  -6   4   6        1.07        1.71      1.10 o
  -5   4   6        5.01        4.32      1.11 o
  -4   4   6        1.04        0.66      0.89 o
  -3   4   6       40.71       49.74      1.62 o
  -2   4   6       85.73       83.07      1.76 o
  -1   4   6       40.29       33.91      1.40 o
   0   4   6       74.96       78.10      1.80 o
   1   4   6     2895.33     2946.56     19.02 o
   2   4   6       15.17       19.05      1.24 o
   3   4   6       82.26       74.82      2.42 o
   4   4   6       34.78       36.27      2.05 o
   5   4   6        1.59        0.15      1.23 o
   6   4   6        2.08        4.39      1.39 o
   7   4   6       39.46       38.95      2.74 o
   8   4   6       43.83       43.92      3.02 o
   9   4   6       46.41       38.42      3.10 o
  10   4   6        0.20        2.52      3.15 o
  11   4   6      210.70      209.08     20.18 o
 -13   5   6       93.09       95.09      6.89 o
 -12   5   6       20.51       19.17      4.45 o
 -11   5   6       40.25       43.41      5.12 o
 -10   5   6        6.17       -0.28      3.19 o
  -9   5   6       12.39       12.27      2.22 o
  -8   5   6      246.02      225.63      4.22 o
  -7   5   6     1038.06     1025.24      9.97 o
  -6   5   6     2053.32     1972.45     14.53 o
  -5   5   6        6.54        6.66      1.16 o
  -4   5   6       46.11       41.06      1.80 o
  -3   5   6     3143.91     3269.06     22.26 o
  -2   5   6      258.71      275.26      3.52 o
  -1   5   6       27.69       35.43      1.44 o
   0   5   6       25.23       18.15      1.13 o
   1   5   6      186.84      217.44      2.94 o
   2   5   6      958.61     1034.11      7.99 o
   3   5   6        0.10        0.81      1.07 o
   4   5   6       82.38       95.95      2.76 o
   5   5   6       23.54       28.97      2.15 o
   6   5   6      721.73      685.32      8.91 o
   7   5   6       40.75       36.71      2.74 o
   8   5   6       35.67       35.96      3.29 o
   9   5   6       19.67       19.55      2.80 o
  10   5   6       81.69       80.58      6.01 o
  11   5   6      114.49      132.46      8.20 o
 -12   6   6      140.17      141.32     10.21 o
 -11   6   6       20.72       17.37      4.10 o
 -10   6   6        1.97        4.37      2.81 o
  -9   6   6       33.25       44.45      3.67 o
  -8   6   6      276.32      246.40      4.09 o
  -7   6   6      204.35      173.75      3.55 o
  -6   6   6      110.37      112.85      2.68 o
  -5   6   6      100.89       92.00      2.29 o
  -4   6   6      329.72      292.75      4.08 o
  -3   6   6       43.26       57.56      1.92 o
  -2   6   6      860.77      956.72      8.54 o
  -1   6   6      164.42      183.46      2.75 o
   0   6   6      283.55      287.68      3.35 o
   1   6   6      114.75       96.93      1.97 o
   2   6   6       58.57       41.84      1.74 o
   3   6   6      120.67      125.14      2.97 o
   4   6   6      490.77      447.15      5.80 o
   5   6   6       69.61       67.61      2.82 o
   6   6   6      606.34      588.65      8.58 o
   7   6   6       29.02       28.00      2.53 o
   8   6   6      129.70      125.59      5.72 o
   9   6   6      103.45      106.93      5.71 o
  10   6   6       42.68       45.33      3.74 o
  11   6   6        0.94       -0.30      3.35 o
 -12   7   6      159.48      160.76     10.66 o
 -11   7   6       10.86        3.69      5.70 o
 -10   7   6       69.98       60.73      4.58 o
  -9   7   6        2.77       -0.42      1.85 o
  -8   7   6       48.02       48.29      2.32 o
  -7   7   6       60.54       51.01      2.21 o
  -6   7   6       28.82       29.68      1.78 o
  -5   7   6     1686.21     1556.90     12.39 o
  -4   7   6     1986.47     1913.97     14.84 o
  -3   7   6     1942.35     1883.59     14.47 o
  -2   7   6     2667.65     2613.83     17.70 o
  -1   7   6      316.55      310.56      3.61 o
   0   7   6       56.72       65.99      1.89 o
   1   7   6      178.64      182.96      2.92 o
   2   7   6       15.90       10.82      1.14 o
   3   7   6        8.53        6.33      1.29 o
   4   7   6        9.02       11.64      1.44 o
   5   7   6      656.54      623.58      8.24 o
   6   7   6      698.38      657.23      9.67 o
   7   7   6       44.40       43.92      2.90 o
   8   7   6        0.53        0.24      2.42 o
   9   7   6      118.01      108.67      6.70 o
  10   7   6        2.78        5.88      3.11 o
  11   7   6        2.18       -0.20      3.57 o
 -12   8   6        5.02        4.87      5.35 o
 -11   8   6       71.36       81.30      7.01 o
 -10   8   6       45.78       38.22      5.28 o
  -9   8   6       11.51       13.34      2.91 o
  -8   8   6       95.39       78.46      3.03 o
  -7   8   6        6.97       10.37      1.65 o
  -6   8   6       59.71       65.86      4.07 o
  -5   8   6       92.25       78.46      2.29 o
  -4   8   6      421.56      371.64      4.89 o
  -3   8   6     1232.77     1190.35     10.41 o
  -2   8   6     1052.58      977.40      8.03 o
  -1   8   6      406.82      428.54      4.73 o
   0   8   6      555.06      583.00      5.77 o
   1   8   6      316.61      315.85      4.16 o
   2   8   6      149.69      153.64      2.92 o
   3   8   6      982.84      943.99      8.48 o
   4   8   6      715.11      692.21      7.13 o
   5   8   6      218.60      197.14      4.24 o
   6   8   6      342.69      306.88      5.82 o
   7   8   6        0.00        3.79      1.61 o
   8   8   6        1.66        5.42      2.09 o
   9   8   6       16.79       25.16      3.77 o
  10   8   6      213.28      208.34      7.92 o
  11   8   6        0.14        6.20      3.23 o
 -12   9   6      183.43      168.86     11.19 o
 -11   9   6        8.05       10.59      4.41 o
 -10   9   6      103.39      106.53      6.01 o
  -9   9   6        0.70        2.44      2.31 o
  -8   9   6        5.52        3.31      1.42 o
  -7   9   6      203.00      183.90      4.12 o
  -6   9   6       27.34       28.08      2.00 o
  -5   9   6       17.76       23.65      1.73 o
  -4   9   6      431.41      481.73      5.64 o
  -3   9   6     1190.02     1081.53     10.16 o
  -2   9   6     1202.64     1113.38      9.46 o
  -1   9   6        0.23        2.71      0.97 o
   0   9   6      144.70      146.45      2.68 o
   1   9   6      174.05      167.77      3.55 o
   2   9   6      226.72      219.11      4.14 o
   3   9   6       12.27       16.63      1.68 o
   4   9   6      122.36      130.97      3.92 o
   5   9   6      490.38      469.29      7.49 o
   6   9   6       20.95       23.45      2.58 o
   7   9   6       35.61       41.84      3.18 o
   8   9   6      857.75      787.60     12.85 o
   9   9   6      161.63      161.77      6.86 o
  10   9   6        7.58       11.96      3.41 o
  11   9   6       12.37       16.20      3.81 o
 -12  10   6       46.70       51.25      6.60 o
 -11  10   6       12.38        8.31      4.41 o
 -10  10   6        5.62        3.42      2.74 o
  -9  10   6        6.66        7.37      2.16 o
  -8  10   6       29.98       18.88      2.20 o
  -7  10   6      125.76      120.42      3.52 o
  -6  10   6      381.73      333.32      5.34 o
  -5  10   6       70.60       65.68      2.40 o
  -4  10   6      487.67      481.27      6.47 o
  -3  10   6        9.26        6.58      1.13 o
  -2  10   6      221.77      221.71      3.92 o
  -1  10   6      200.32      180.27      2.77 o
   0  10   6        0.18       -0.52      1.11 o
   1  10   6       24.23       26.92      1.82 o
   2  10   6       30.88       40.80      2.15 o
   3  10   6      172.66      166.47      3.59 o
   4  10   6        0.92        2.36      1.32 o
   5  10   6     1061.05      938.83     12.78 o
   6  10   6       63.89       54.49      3.16 o
   7  10   6      283.40      255.83      6.70 o
   8  10   6       21.91       28.08      6.26 o
   9  10   6      115.32      123.66      7.87 o
  10  10   6       30.74       27.87      4.01 o
  11  10   6      315.86      353.09     10.30 o
 -12  11   6        7.24        7.27      4.61 o
 -11  11   6        0.27        1.00      3.87 o
 -10  11   6       43.53       55.69      4.82 o
  -9  11   6        8.34        8.83      2.25 o
  -8  11   6       86.98       84.54      3.48 o
  -7  11   6       67.24       60.78      2.72 o
  -6  11   6      119.24      103.17      3.11 o
  -5  11   6       62.43       54.12      2.34 o
  -4  11   6      708.94      691.64      7.79 o
  -3  11   6      329.93      323.34      4.84 o
  -2  11   6     1632.98     1538.36     12.16 o
  -1  11   6      306.09      306.34      4.29 o
   0  11   6       10.28        8.70      1.87 o
   1  11   6      166.82      171.53      3.41 o
   2  11   6      539.78      508.35      6.32 o
   3  11   6        2.28        1.33      1.08 o
   4  11   6      213.41      182.90      5.46 o
   5  11   6      190.08      170.47      3.96 o
   6  11   6       43.99       53.97      3.28 o
   7  11   6       75.43       70.73      3.99 o
   8  11   6      383.94      375.17      9.55 o
   9  11   6        0.09        3.09      2.82 o
  10  11   6       30.50       31.70      4.26 o
  11  11   6      161.00      182.10     10.00 o
 -12  12   6      281.57      316.09     12.78 o
 -11  12   6      164.67      178.13      8.00 o
 -10  12   6       44.20       40.35      4.20 o
  -9  12   6        0.04        0.88      1.99 o
  -8  12   6      104.90      100.54      3.78 o
  -7  12   6        4.26        6.13      1.51 o
  -6  12   6        0.42       -0.75      1.22 o
  -5  12   6        4.87        1.41      1.13 o
  -4  12   6      402.67      430.64      5.80 o
  -3  12   6        8.43       15.36      1.34 o
  -2  12   6     2063.83     1900.78     16.56 o
  -1  12   6      348.45      328.80      5.35 o
   0  12   6       91.17       93.99      2.79 o
   1  12   6      678.85      637.54      7.06 o
   2  12   6       11.02        8.86      1.32 o
   3  12   6       51.46       55.63      2.30 o
   4  12   6      140.97      123.65      3.44 o
   5  12   6      229.56      197.71      4.43 o
   6  12   6       21.33       27.04      2.65 o
   7  12   6      208.59      202.85      7.05 o
   8  12   6       45.40       44.87      4.37 o
   9  12   6       80.33       75.07      5.17 o
  10  12   6       12.95       12.82      3.53 o
 -12  13   6       17.07       18.80      5.43 o
 -11  13   6      128.43      132.30      8.81 o
 -10  13   6      729.42      770.82     15.31 o
  -9  13   6        0.92        0.42      1.99 o
  -8  13   6        0.30        4.16      1.91 o
  -7  13   6        0.02       -1.46      1.46 o
  -6  13   6       29.61       27.07      2.04 o
  -5  13   6       21.50       31.67      2.06 o
  -4  13   6     1318.17     1228.98     11.60 o
  -3  13   6     1586.03     1507.50     14.64 o
  -2  13   6      526.99      483.84      7.02 o
  -1  13   6       22.53       19.57      1.74 o
   0  13   6       41.58       49.82      2.49 o
   1  13   6       73.65       79.68      2.92 o
   2  13   6      109.89      121.11      3.33 o
   3  13   6        2.60        2.42      1.16 o
   4  13   6       85.57       74.90      3.51 o
   5  13   6      106.87      114.73      3.55 o
   6  13   6        6.11        2.52      1.94 o
   7  13   6      149.49      145.39      5.49 o
   8  13   6       54.91       54.76      4.33 o
   9  13   6       12.15        9.46      3.08 o
  10  13   6       22.24       25.99      4.83 o
 -11  14   6       36.21       32.79      4.24 o
 -10  14   6       27.20       36.19      3.94 o
  -9  14   6       68.68       63.76      4.42 o
  -8  14   6       23.47       28.42      2.97 o
  -7  14   6      103.90       98.69      4.39 o
  -6  14   6       48.17       36.85      2.54 o
  -5  14   6     1039.34      878.39     10.35 o
  -4  14   6     1172.25     1080.22     11.28 o
  -3  14   6        2.04        2.57      1.24 o
  -2  14   6     1658.63     1551.69     15.76 o
  -1  14   6     1844.63     1732.57     16.19 o
   0  14   6      686.82      629.46      7.39 o
   1  14   6       68.79       59.54      2.09 o
   2  14   6        3.02        1.37      1.09 o
   3  14   6        8.48        6.10      1.46 o
   4  14   6        9.84        5.88      1.51 o
   5  14   6       78.33       76.53      3.74 o
   6  14   6        7.49        2.44      2.29 o
   7  14   6       20.93       29.40      4.74 o
   8  14   6        0.86        5.95      2.94 o
   9  14   6        3.29        8.49      3.53 o
  10  14   6       87.02      104.34      7.39 o
 -11  15   6       55.50       49.44      5.35 o
 -10  15   6       37.70       32.09      3.78 o
  -9  15   6       22.97       27.84      3.36 o
  -8  15   6      117.46      108.99      5.11 o
  -7  15   6       38.54       34.16      3.28 o
  -6  15   6       22.36       25.25      2.18 o
  -5  15   6       23.85       20.75      1.76 o
  -4  15   6      157.91      143.19      3.79 o
  -3  15   6      467.56      467.48      7.07 o
  -2  15   6      201.50      205.41      4.68 o
  -1  15   6      678.20      651.96      7.95 o
   0  15   6     2034.12     1979.60     16.83 o
   1  15   6       81.67       74.40      3.16 o
   2  15   6      122.22      138.78      3.54 o
   3  15   6       34.25       31.39      2.15 o
   4  15   6      103.89       87.15      3.23 o
   5  15   6       87.07       80.63      3.57 o
   6  15   6       17.08       15.57      2.94 o
   7  15   6        1.05        1.31      2.46 o
   8  15   6       47.41       44.65      4.56 o
   9  15   6       91.38       83.78      6.46 o
  10  15   6       60.87       68.35      7.21 o
 -11  16   6        9.02       15.70      4.15 o
 -10  16   6       12.89        9.23      2.77 o
  -9  16   6        0.14        1.33      2.52 o
  -8  16   6       10.27        6.70      2.78 o
  -7  16   6       79.72       81.60      4.42 o
  -6  16   6       60.95       49.44      2.64 o
  -5  16   6     2017.62     1873.14     20.56 o
  -4  16   6     1339.42     1204.66     13.01 o
  -3  16   6       58.29       61.25      2.69 o
  -2  16   6       90.55       92.22      3.26 o
  -1  16   6        1.31        2.72      1.14 o
   0  16   6       50.27       57.88      3.25 o
   1  16   6      113.62      104.30      3.42 o
   2  16   6       39.51       40.37      2.27 o
   3  16   6        0.00        1.12      1.28 o
   4  16   6      149.13      128.75      4.35 o
   5  16   6        0.46        2.53      1.73 o
   6  16   6       12.24        6.83      2.11 o
   7  16   6        0.01        0.40      2.39 o
   8  16   6       83.58       83.62      5.58 o
   9  16   6       12.02       10.38      3.41 o
  10  16   6        0.05        4.64      3.48 o
 -11  17   6      216.52      230.77      9.48 o
 -10  17   6      336.01      328.91     10.44 o
  -9  17   6        9.73       14.24      3.25 o
  -8  17   6        8.54        7.75      2.69 o
  -7  17   6       84.27       82.36      5.03 o
  -6  17   6        0.41        2.86      1.66 o
  -5  17   6      190.29      182.51      5.07 o
  -4  17   6      118.19      113.85      4.36 o
  -3  17   6      224.36      205.00      4.42 o
  -2  17   6       25.65       25.04      2.03 o
  -1  17   6     1088.17     1007.13     12.86 o
   0  17   6      144.98      139.59      4.96 o
   1  17   6       68.55       65.56      2.84 o
   2  17   6      320.51      317.18      5.34 o
   3  17   6       84.41       71.27      2.90 o
   4  17   6      526.40      479.00      8.26 o
   5  17   6       10.96       13.42      2.27 o
   6  17   6        1.65        2.99      1.94 o
   7  17   6       41.88       46.42      4.37 o
   8  17   6       12.62       19.23      3.68 o
   9  17   6        9.00        9.08      3.42 o
 -10  18   6      119.51      145.73      6.14 o
  -9  18   6      211.13      216.16      7.76 o
  -8  18   6       10.27        5.58      2.56 o
  -7  18   6        7.28       12.37      2.49 o
  -6  18   6       87.72       86.09      3.17 o
  -5  18   6      193.39      177.51      6.12 o
  -4  18   6       86.44       67.62      3.67 o
  -3  18   6       25.57       24.95      1.96 o
  -2  18   6      195.92      195.78      3.78 o
  -1  18   6      203.03      198.34      4.77 o
   0  18   6      613.44      591.31      9.16 o
   1  18   6       41.90       40.73      2.54 o
   2  18   6       87.61       79.32      2.91 o
   3  18   6      986.58      906.99     10.80 o
   4  18   6      210.83      171.75      4.95 o
   5  18   6       57.69       43.54      3.14 o
   6  18   6        4.71        8.43      2.55 o
   7  18   6        0.00        2.73      3.18 o
   8  18   6       23.24       18.59      3.66 o
   9  18   6      161.27      172.56      7.93 o
 -10  19   6      350.24      342.98      9.39 o
  -9  19   6      489.24      517.41     11.94 o
  -8  19   6        0.50        4.04      2.83 o
  -7  19   6        9.91        7.72      2.41 o
  -6  19   6        1.06       -0.37      1.80 o
  -5  19   6       12.10        9.25      2.29 o
  -4  19   6       79.56       71.99      3.98 o
  -3  19   6        1.59        1.00      1.18 o
  -2  19   6       98.22       99.66      3.59 o
  -1  19   6       42.53       45.43      2.81 o
   0  19   6      386.64      352.80      6.45 o
   1  19   6      485.32      478.18      7.41 o
   2  19   6      111.65      121.31      3.90 o
   3  19   6       86.93       82.16      3.37 o
   4  19   6      115.48      105.08      4.09 o
   5  19   6        7.18        6.63      2.08 o
   6  19   6      159.72      158.49      6.31 o
   7  19   6       13.73       11.18      3.26 o
   8  19   6       51.33       45.57      5.99 o
   9  19   6        9.17       16.62      3.55 o
 -10  20   6       52.58       61.41      6.01 o
  -9  20   6      734.21      751.93     16.84 o
  -8  20   6        0.01       -0.96      2.27 o
  -7  20   6        0.28        0.65      2.18 o
  -6  20   6        0.10        3.93      1.96 o
  -5  20   6        0.04       -1.74      1.74 o
  -4  20   6        2.28        2.17      1.90 o
  -3  20   6      175.40      163.80      4.21 o
  -2  20   6        6.46        6.71      2.01 o
  -1  20   6      118.98      122.62      5.34 o
   0  20   6       36.87       36.12      3.16 o
   1  20   6        4.89        5.00      2.08 o
   2  20   6        7.86        3.17      1.77 o
   3  20   6       68.93       66.11      3.55 o
   4  20   6      126.36      100.58      4.05 o
   5  20   6      292.81      284.52      7.09 o
   6  20   6      141.58      137.71      5.12 o
   7  20   6        3.26        0.88      2.59 o
   8  20   6       15.30       12.18      3.29 o
  -9  21   6        7.14        8.56      3.08 o
  -8  21   6       14.75       16.98      3.24 o
  -7  21   6        2.80        3.28      2.70 o
  -6  21   6        0.03        2.92      2.08 o
  -5  21   6        2.40        0.19      1.78 o
  -4  21   6        8.69       12.71      2.86 o
  -3  21   6        0.05       -0.34      1.84 o
  -2  21   6        7.11        5.87      1.96 o
  -1  21   6       13.88       12.83      2.92 o
   0  21   6       70.61       74.39      3.00 o
   1  21   6       91.14       88.60      3.25 o
   2  21   6        7.99        8.95      1.95 o
   3  21   6      175.71      170.93      5.39 o
   4  21   6       67.04       63.33      4.25 o
   5  21   6      103.14       96.17      4.21 o
   6  21   6      135.45      137.56      5.18 o
   7  21   6        0.52        1.28      2.71 o
   8  21   6      251.50      283.72      9.24 o
  -9  22   6      203.30      213.93      7.91 o
  -8  22   6        6.10        8.73      2.81 o
  -7  22   6       58.62       61.26      5.15 o
  -6  22   6       30.88       26.57      2.93 o
  -5  22   6        4.03        2.51      1.84 o
  -4  22   6        0.10        3.09      1.63 o
  -3  22   6       11.84       16.83      2.77 o
  -2  22   6       32.01       26.25      2.64 o
  -1  22   6        6.56        5.94      2.33 o
   0  22   6       14.43       12.48      2.37 o
   1  22   6       17.09       19.83      2.39 o
   2  22   6       59.40       49.45      3.25 o
   3  22   6      605.48      556.72     10.13 o
   4  22   6      453.33      451.31      8.81 o
   5  22   6       12.18       14.06      2.40 o
   6  22   6       25.49       21.47      2.85 o
   7  22   6       18.35       17.11      3.81 o
   8  22   6        1.48        0.11      2.75 o
  -9  23   6      289.30      302.76      8.61 o
  -8  23   6       45.18       44.10      4.22 o
  -7  23   6       35.85       47.19      3.98 o
  -6  23   6        4.11        3.45      2.48 o
  -5  23   6      158.97      178.30      5.14 o
  -4  23   6       34.30       38.56      4.11 o
  -3  23   6       51.18       49.08      3.63 o
  -2  23   6       22.38       24.35      2.75 o
  -1  23   6      163.67      160.04      6.05 o
   0  23   6      116.35      100.74      6.44 o
   1  23   6        0.07        0.77      1.68 o
   2  23   6        7.23        4.14      1.93 o
   3  23   6        4.65        3.53      1.97 o
   4  23   6        4.34        6.18      2.20 o
   5  23   6        0.68        2.22      2.00 o
   6  23   6       26.97       27.41      2.97 o
   7  23   6        7.60       10.27      2.97 o
  -8  24   6      471.25      496.16     11.31 o
  -7  24   6       18.72       17.51      2.95 o
  -6  24   6        2.33        3.23      2.18 o
  -5  24   6       59.45       53.82      4.36 o
  -4  24   6      113.53      126.17      5.55 o
  -3  24   6       29.60       26.72      3.15 o
  -2  24   6       40.65       48.37      3.54 o
  -1  24   6       26.11       21.94      3.03 o
   0  24   6       38.64       43.03      3.53 o
   1  24   6       40.44       40.67      3.14 o
   2  24   6      218.55      201.87      5.66 o
   3  24   6        3.49        5.31      2.05 o
   4  24   6      108.74      103.12      5.03 o
   5  24   6        1.15        2.82      2.04 o
   6  24   6       11.69        4.40      3.12 o
   7  24   6        1.33        3.29      2.57 o
  -8  25   6      174.96      196.53      7.07 o
  -7  25   6       41.13       41.65      3.80 o
  -6  25   6      156.40      170.78      5.60 o
  -5  25   6       52.30       46.92      5.22 o
  -4  25   6       91.49      104.24      5.23 o
  -3  25   6      135.64      124.40      5.27 o
  -2  25   6       24.11       25.26      2.95 o
  -1  25   6        5.63       11.12      2.71 o
   0  25   6       76.34       75.39      7.71 o
   1  25   6        3.10        5.34      2.21 o
   2  25   6        0.20       -0.46      1.75 o
   3  25   6       11.48        8.35      2.18 o
   4  25   6        7.86       11.42      4.07 o
   5  25   6       41.48       37.17      4.74 o
   6  25   6      172.55      170.95      6.11 o
  -7  26   6        4.23        7.22      2.42 o
  -6  26   6        0.70        3.45      2.52 o
  -5  26   6      214.28      206.74      8.18 o
  -4  26   6       77.59       80.92      4.75 o
  -3  26   6      219.64      223.84      6.14 o
  -2  26   6      232.39      220.28      6.48 o
  -1  26   6        0.41        1.05      3.02 o
   0  26   6        0.15       -0.02      2.12 o
   1  26   6      260.84      273.80      6.91 o
   2  26   6       31.75       35.07      3.18 o
   3  26   6        0.00       -0.90      2.29 o
   4  26   6       44.03       42.09      3.31 o
   5  26   6        5.61       10.69      2.56 o
   6  26   6       12.30       21.56      3.09 o
  -7  27   6       42.56       26.96      9.18 o
  -6  27   6        2.23        5.02      2.69 o
  -5  27   6       63.18       70.43      5.37 o
  -4  27   6        0.00        4.67      2.93 o
  -3  27   6       74.64       79.57      4.04 o
  -2  27   6       13.32       15.07      2.98 o
  -1  27   6      103.59       97.44      5.06 o
   0  27   6       57.28       54.64      3.92 o
   1  27   6      229.91      257.99      7.36 o
   2  27   6       14.34       16.40      2.29 o
   3  27   6       22.06       19.92      2.52 o
   4  27   6       22.22       20.72      2.66 o
   5  27   6      231.20      225.93      9.98 o
  -6  28   6       28.04       37.53      5.84 o
  -5  28   6       87.78      102.03      6.22 o
  -4  28   6       31.56       30.14      3.92 o
  -3  28   6        9.88       11.92      2.54 o
  -2  28   6        1.52        6.38      2.24 o
  -1  28   6       72.07       70.79      4.91 o
   0  28   6       46.27       44.63      3.73 o
   1  28   6       48.44       52.36      4.20 o
   2  28   6       66.82       71.47      3.59 o
   3  28   6       50.57       69.70      4.02 o
   4  28   6       53.19       53.80      3.62 o
  -5  29   6       22.86       24.16      3.71 o
  -4  29   6       13.51       13.57      3.08 o
  -3  29   6       67.55       71.85      4.41 o
  -2  29   6       22.47       22.72      3.27 o
  -1  29   6       19.44       29.52      3.26 o
   0  29   6       53.96       58.15      4.04 o
   1  29   6        2.00        1.27      2.00 o
   2  29   6        5.55        5.47      2.03 o
   3  29   6       51.03       48.02      4.73 o
   4  29   6       32.46       40.37      5.34 o
  -4  30   6       57.88       54.53      4.17 o
  -3  30   6       22.00       17.20      2.71 o
  -2  30   6        7.04       12.29      3.12 o
  -1  30   6        6.97        9.14      2.61 o
   0  30   6        8.50       14.41      2.61 o
   1  30   6        6.19        6.63      2.11 o
   2  30   6       29.88       30.93      3.63 o
  -2  31   6        0.01        3.28      2.34 o
  -1  31   6       28.16       33.83      5.60 o
   0  31   6       48.44       46.88      3.47 o
   1  31   6        0.19        2.61      2.93 o
 -12   1   7       38.18       45.12      4.37 o
 -11   1   7       31.09       35.31      4.09 o
 -10   1   7        2.13        0.04      3.38 o
  -9   1   7       10.00        8.56      2.28 o
  -8   1   7        2.60        0.87      1.88 o
  -7   1   7      194.56      188.17      4.28 o
  -6   1   7      217.46      216.94      3.96 o
  -5   1   7     1362.84     1294.43     10.61 o
  -4   1   7     1202.00     1165.91     10.30 o
  -3   1   7      171.42      146.56      2.84 o
  -2   1   7       32.57       34.68      1.52 o
  -1   1   7      205.19      235.58      3.44 o
   0   1   7       75.43       67.11      2.17 o
   1   1   7        5.60        5.65      1.15 o
   2   1   7      399.56      377.58      5.21 o
   3   1   7      532.14      537.31      6.15 o
   4   1   7     1083.01     1064.65     11.13 o
   5   1   7      161.68      154.62      3.71 o
   6   1   7      239.19      216.21      5.09 o
   7   1   7        4.58        2.65      2.43 o
   8   1   7       10.60       20.14      4.07 o
   9   1   7        3.02       -1.22      6.05 o
  10   1   7       15.39       11.65     10.40 o
  11   1   7       37.11       25.70      7.08 o
 -12   2   7       17.63       19.05      4.56 o
 -11   2   7       42.53       58.14      4.63 o
 -10   2   7       54.68       62.61      4.55 o
  -9   2   7       31.98       30.15      3.45 o
  -8   2   7        0.31        1.69      1.77 o
  -7   2   7        3.59        2.45      1.67 o
  -6   2   7     3343.49     3156.05     23.27 o
  -5   2   7     1288.22     1233.67     11.31 o
  -4   2   7      351.92      303.22      4.19 o
  -3   2   7       42.04       47.87      1.80 o
  -2   2   7      267.78      282.12      3.59 o
  -1   2   7       16.55       22.78      1.32 o
   0   2   7        0.73       -0.79      0.79 o
   1   2   7       51.88       85.83      2.29 o
   2   2   7      513.89      509.52      6.23 o
   3   2   7     1440.88     1341.57     12.54 o
   4   2   7      579.36      539.52      6.89 o
   5   2   7       61.14       47.04      2.45 o
   6   2   7      509.44      512.11      7.25 o
   7   2   7        0.22        1.82      2.58 o
   8   2   7       51.82       62.74      7.18 o
   9   2   7        6.36       13.93      4.14 o
  10   2   7       36.45       37.32      7.65 o
  11   2   7        8.99        1.87      6.00 o
 -12   3   7       26.13       25.58      4.75 o
 -11   3   7       16.29       18.21      3.38 o
 -10   3   7       20.33       13.99      3.21 o
  -9   3   7       12.85        8.12      2.58 o
  -8   3   7       48.35       47.71      3.25 o
  -7   3   7      158.21      155.50      4.25 o
  -6   3   7     1161.11     1096.86     10.61 o
  -5   3   7      337.85      334.13      4.62 o
  -4   3   7      931.00      866.16      7.96 o
  -3   3   7       19.66       19.36      1.42 o
  -2   3   7        0.46        0.61      0.95 o
  -1   3   7      890.90      872.60      7.54 o
   0   3   7       28.55       41.04      1.78 o
   1   3   7      416.82      433.60      6.10 o
   2   3   7     4271.54     4246.45     30.64 o
   3   3   7       15.11       13.91      1.70 o
   4   3   7       93.66       87.96      3.47 o
   5   3   7      172.85      180.77      4.11 o
   6   3   7       34.18       36.12      2.44 o
   7   3   7      105.20      108.01      6.27 o
   8   3   7       54.88       61.54      7.14 o
   9   3   7       27.63       25.26      4.71 o
  10   3   7       12.79       19.62      6.59 o
  11   3   7      232.83      251.36     14.55 o
 -12   4   7      253.85      252.96     10.66 o
 -11   4   7      143.06      150.68     16.28 o
 -10   4   7      280.85      282.65     14.84 o
  -9   4   7       45.72       45.24      3.59 o
  -8   4   7       57.28       52.20      3.24 o
  -7   4   7       65.18       60.39      2.74 o
  -6   4   7       82.54       78.81      3.39 o
  -5   4   7     1152.35     1113.28      9.77 o
  -4   4   7      125.19      115.06      2.65 o
  -3   4   7      425.27      446.13      4.95 o
  -2   4   7      365.74      352.80      4.46 o
  -1   4   7       83.17       91.82      2.37 o
   0   4   7        6.08        2.88      1.07 o
   1   4   7      527.57      530.67      5.87 o
   2   4   7     1361.49     1356.19     12.06 o
   3   4   7     3843.46     3601.84     26.72 o
   4   4   7     1016.60      940.82      9.95 o
   5   4   7       45.74       59.04      2.60 o
   6   4   7        1.35        1.29      1.78 o
   7   4   7       35.56       40.98      3.40 o
   8   4   7        5.88       12.77      2.83 o
   9   4   7        2.98        8.16      4.15 o
  10   4   7        0.26        1.38      4.46 o
  11   4   7        1.86        7.80      5.37 o
 -12   5   7        2.68        6.70      3.95 o
 -11   5   7      228.97      216.57     16.04 o
 -10   5   7       66.59       63.45      5.35 o
  -9   5   7       21.53       22.23      2.88 o
  -8   5   7       52.22       45.97      3.03 o
  -7   5   7       10.69       14.50      1.83 o
  -6   5   7      680.99      677.61      7.31 o
  -5   5   7      431.75      391.02      5.49 o
  -4   5   7      197.96      197.02      3.31 o
  -3   5   7       88.35       75.34      2.50 o
  -2   5   7        0.26        1.19      1.05 o
  -1   5   7       12.16       21.64      1.52 o
   0   5   7       65.08       53.07      1.92 o
   1   5   7      594.91      600.08      6.35 o
   2   5   7       14.18        7.41      1.36 o
   3   5   7     1262.84     1170.40     10.45 o
   4   5   7        9.33        8.75      1.49 o
   5   5   7      200.53      214.86      4.61 o
   6   5   7       20.03       19.37      2.05 o
   7   5   7        4.67        3.24      2.04 o
   8   5   7       15.79       14.12      3.01 o
   9   5   7       21.45       26.45      4.66 o
  10   5   7       22.00       21.99      4.37 o
  11   5   7       24.09       29.88      6.54 o
 -12   6   7      117.64      110.33      9.37 o
 -11   6   7       60.77       69.83     13.95 o
 -10   6   7        0.32       -2.21      2.58 o
  -9   6   7        0.34       -2.27      2.27 o
  -8   6   7       33.72       31.91      2.49 o
  -7   6   7      212.88      187.98      4.15 o
  -6   6   7      192.72      190.19      3.60 o
  -5   6   7       53.97       48.99      2.15 o
  -4   6   7      929.51      873.61      8.57 o
  -3   6   7     1402.98     1383.86     12.64 o
  -2   6   7      947.56      985.13      9.41 o
  -1   6   7        5.90        6.64      1.27 o
   0   6   7        8.27        6.65      1.45 o
   1   6   7       36.74       37.63      1.73 o
   2   6   7        9.80       10.89      1.38 o
   3   6   7      204.63      187.42      3.97 o
   4   6   7     1635.00     1570.40     14.97 o
   5   6   7       66.94       70.26      2.93 o
   6   6   7        4.89        6.25      1.70 o
   7   6   7      245.69      253.13      6.31 o
   8   6   7       17.45       20.98      3.11 o
   9   6   7        3.27        5.66      3.14 o
  10   6   7       79.97       69.01      8.23 o
  11   6   7        1.60       -1.60      8.77 o
 -12   7   7      163.47      162.36     11.04 o
 -11   7   7      173.10      163.99     20.90 o
 -10   7   7       11.11       10.37      4.16 o
  -9   7   7       75.59       69.42      6.09 o
  -8   7   7       87.83       80.12      3.98 o
  -7   7   7      201.67      198.28      4.19 o
  -6   7   7        0.73        4.79      1.32 o
  -5   7   7      492.62      469.72      5.89 o
  -4   7   7      766.96      688.74      7.53 o
  -3   7   7      942.80      911.17      8.96 o
  -2   7   7       18.63       22.95      1.71 o
  -1   7   7      252.09      232.17      4.76 o
   0   7   7       26.65       22.14      1.72 o
   1   7   7       28.66       25.99      1.75 o
   2   7   7        1.38        0.79      1.09 o
   3   7   7      110.17      103.84      3.28 o
   4   7   7        6.57        6.58      1.91 o
   5   7   7        3.46        2.33      1.53 o
   6   7   7       11.84        8.40      1.89 o
   7   7   7       30.96       35.13      3.63 o
   8   7   7       99.80      106.01      5.14 o
   9   7   7        2.79        0.81      2.38 o
  10   7   7      163.66      165.08      9.11 o
 -12   8   7      352.79      356.85     15.54 o
 -11   8   7       11.65       16.08      4.91 o
 -10   8   7       44.18       46.41      5.78 o
  -9   8   7       26.96       20.24      4.46 o
  -8   8   7      295.70      270.26      6.21 o
  -7   8   7        7.30        5.46      1.63 o
  -6   8   7       34.69       34.58      2.19 o
  -5   8   7       76.62       75.22      2.62 o
  -4   8   7      524.46      476.08      5.95 o
  -3   8   7      349.49      316.75      4.65 o
  -2   8   7      147.47      136.74      3.22 o
  -1   8   7       96.70       96.37      2.81 o
   0   8   7       48.45       48.65      2.14 o
   1   8   7       61.71       71.73      2.51 o
   2   8   7      447.36      477.84      6.22 o
   3   8   7      612.58      590.50      7.02 o
   4   8   7        3.14        2.45      1.38 o
   5   8   7      171.07      159.61      4.18 o
   6   8   7       49.99       50.26      2.92 o
   7   8   7       93.45       94.74      6.30 o
   8   8   7       86.84       85.78      5.35 o
   9   8   7        1.61       -1.22      2.78 o
  10   8   7      346.87      367.74     10.54 o
 -12   9   7      783.15      838.77     24.96 o
 -11   9   7        0.10        1.83      4.09 o
 -10   9   7       54.12       47.29      5.84 o
  -9   9   7       78.29       69.15      8.88 o
  -8   9   7        0.69        1.61      1.83 o
  -7   9   7       96.67       94.53      3.46 o
  -6   9   7        8.62        5.80      1.56 o
  -5   9   7     1294.45     1256.20     12.82 o
  -4   9   7      906.94      865.41      8.98 o
  -3   9   7      421.20      401.78      5.54 o
  -2   9   7       13.36       16.09      1.50 o
  -1   9   7        8.67        9.18      1.40 o
   0   9   7      223.14      202.58      3.38 o
   1   9   7      575.48      502.71      6.29 o
   2   9   7      236.94      208.48      3.43 o
   3   9   7      519.07      451.16      5.95 o
   4   9   7      117.86      105.65      3.78 o
   5   9   7       56.28       55.98      3.11 o
   6   9   7        3.09       -0.96      1.88 o
   7   9   7      210.48      205.04      6.22 o
   8   9   7      104.95      116.37      6.02 o
   9   9   7        9.76       16.10      3.64 o
  10   9   7      920.21      973.42     15.89 o
 -12  10   7       17.34       23.18      5.81 o
 -11  10   7      162.83      197.15     10.24 o
 -10  10   7        6.28        6.00      4.22 o
  -9  10   7        3.55        8.65      3.09 o
  -8  10   7       28.68       20.87      2.46 o
  -7  10   7      286.42      273.91      5.75 o
  -6  10   7       50.16       44.03      2.52 o
  -5  10   7        0.17        0.66      1.30 o
  -4  10   7      173.72      160.93      3.54 o
  -3  10   7       22.10       26.53      2.01 o
  -2  10   7      256.39      230.67      3.83 o
  -1  10   7        6.91        6.23      1.14 o
   0  10   7       99.33      104.70      2.51 o
   1  10   7      228.47      241.94      4.54 o
   2  10   7      530.89      540.93      7.22 o
   3  10   7        5.65        7.42      1.60 o
   4  10   7      173.43      148.59      4.30 o
   5  10   7       19.87       18.60      2.28 o
   6  10   7       62.48       56.09      4.39 o
   7  10   7       26.48       33.03      3.84 o
   8  10   7       92.92      110.68      5.87 o
   9  10   7       36.83       40.38      4.50 o
  10  10   7        0.14        6.47      3.27 o
 -11  11   7      116.40      112.48      8.34 o
 -10  11   7       95.07       96.68      7.64 o
  -9  11   7       36.69       36.55      3.63 o
  -8  11   7      151.37      143.82      4.87 o
  -7  11   7        0.08        1.47      1.80 o
  -6  11   7       16.27       13.64      1.82 o
  -5  11   7        9.20       12.29      1.76 o
  -4  11   7      286.90      291.65      5.34 o
  -3  11   7       88.68       91.01      3.05 o
  -2  11   7       44.61       38.77      1.63 o
  -1  11   7      334.66      317.45      4.71 o
   0  11   7       10.21       10.48      1.58 o
   1  11   7        8.32        7.06      1.38 o
   2  11   7      144.15      131.55      3.52 o
   3  11   7       81.70       71.24      3.69 o
   4  11   7       15.88       13.91      2.30 o
   5  11   7      130.10      128.90      4.74 o
   6  11   7      200.76      192.99      5.81 o
   7  11   7        8.58        4.45      2.66 o
   8  11   7      396.90      369.60     10.60 o
   9  11   7      276.98      266.80      8.92 o
  10  11   7       44.86       59.34      5.57 o
 -11  12   7      154.80      155.44     13.58 o
 -10  12   7        2.58        1.53      3.03 o
  -9  12   7      368.37      378.26      7.48 o
  -8  12   7        0.59       -0.38      1.76 o
  -7  12   7        0.30        3.04      1.86 o
  -6  12   7       21.42       19.63      2.11 o
  -5  12   7      107.11      103.10      3.60 o
  -4  12   7        0.28        2.66      1.35 o
  -3  12   7        7.90        8.24      1.46 o
  -2  12   7       71.94       50.92      2.42 o
  -1  12   7       26.32       25.65      1.92 o
   0  12   7        0.93        2.16      1.30 o
   1  12   7      506.85      497.54      6.63 o
   2  12   7      293.64      278.80      4.90 o
   3  12   7       39.40       33.21      2.20 o
   4  12   7      116.32      118.99      3.77 o
   5  12   7       33.68       30.79      2.82 o
   6  12   7        8.34        3.63      2.22 o
   7  12   7       19.59       17.12      3.16 o
   8  12   7       59.66       67.19      4.88 o
   9  12   7        1.70       10.65      3.31 o
  10  12   7       85.74       97.53      6.06 o
 -11  13   7      463.05      450.79     15.02 o
 -10  13   7      258.81      277.67      9.27 o
  -9  13   7       51.18       60.24      3.69 o
  -8  13   7       30.97       35.21      2.90 o
  -7  13   7      125.62      120.87      4.36 o
  -6  13   7        1.94        0.25      1.57 o
  -5  13   7      759.69      663.12      9.24 o
  -4  13   7      629.79      650.59      8.42 o
  -3  13   7      305.69      284.72      5.60 o
  -2  13   7       12.87       14.04      1.70 o
  -1  13   7      176.60      161.44      3.94 o
   0  13   7      624.53      613.16      8.06 o
   1  13   7      625.36      558.81      7.85 o
   2  13   7       12.91       11.48      1.63 o
   3  13   7        0.65        3.83      1.39 o
   4  13   7       44.48       40.13      2.43 o
   5  13   7       19.41       14.93      2.23 o
   6  13   7        2.34        0.94      2.07 o
   7  13   7       53.81       55.85      4.29 o
   8  13   7        2.30        1.28      2.71 o
   9  13   7        9.65        9.43      3.25 o
  10  13   7       26.72       27.63      4.84 o
 -11  14   7      333.17      360.78     14.28 o
 -10  14   7       23.40       28.26      4.00 o
  -9  14   7       17.35       14.75      2.65 o
  -8  14   7       16.06       20.84      2.57 o
  -7  14   7       31.06       23.09      2.72 o
  -6  14   7       18.95       15.63      2.36 o
  -5  14   7       11.70        8.57      1.70 o
  -4  14   7       29.77       37.50      2.57 o
  -3  14   7       28.54       26.94      2.20 o
  -2  14   7      236.57      225.11      5.97 o
  -1  14   7        1.84        2.16      1.33 o
   0  14   7      255.54      229.77      4.61 o
   1  14   7      249.68      228.01      4.61 o
   2  14   7      139.88      123.28      3.77 o
   3  14   7      321.82      265.94      6.35 o
   4  14   7      184.55      165.24      4.51 o
   5  14   7      135.49      124.20      5.67 o
   6  14   7      121.57      111.95      4.70 o
   7  14   7        1.06       -1.51      2.52 o
   8  14   7       38.46       40.22      5.02 o
   9  14   7      230.54      257.56     10.29 o
 -11  15   7      170.59      193.48      8.57 o
 -10  15   7        1.22        3.88      3.15 o
  -9  15   7        1.70        0.12      2.17 o
  -8  15   7      118.13      130.76      4.93 o
  -7  15   7        2.56        0.23      2.03 o
  -6  15   7      233.89      211.93      5.69 o
  -5  15   7       70.39       62.28      4.11 o
  -4  15   7      384.93      382.49      6.77 o
  -3  15   7       77.80       80.41      3.06 o
  -2  15   7        0.68        0.67      1.28 o
  -1  15   7       76.25       85.75      3.60 o
   0  15   7        9.40        8.69      1.82 o
   1  15   7       21.64       20.39      2.18 o
   2  15   7      156.94      145.61      3.76 o
   3  15   7       13.72        6.93      1.81 o
   4  15   7      124.60      119.82      5.50 o
   5  15   7      220.85      219.25      7.15 o
   6  15   7       97.21       96.27      7.14 o
   7  15   7       38.23       45.62      4.57 o
   8  15   7       83.53       89.20      7.85 o
   9  15   7      192.58      212.98      9.48 o
 -10  16   7       33.24       31.79      4.87 o
  -9  16   7      343.35      335.51      8.57 o
  -8  16   7        8.96       10.76      2.53 o
  -7  16   7       21.55       18.81      2.85 o
  -6  16   7      343.81      337.78      7.81 o
  -5  16   7      534.36      527.46     10.19 o
  -4  16   7        9.12       12.90      2.10 o
  -3  16   7       34.37       33.47      2.83 o
  -2  16   7       38.29       33.83      2.84 o
  -1  16   7      127.73      118.38      3.49 o
   0  16   7      396.99      372.52      5.91 o
   1  16   7       33.37       33.92      1.83 o
   2  16   7       18.27       14.49      2.98 o
   3  16   7      262.13      225.83      5.60 o
   4  16   7      165.38      145.09      4.84 o
   5  16   7       17.84       12.85      3.66 o
   6  16   7        0.28        1.43      2.50 o
   7  16   7        4.45        1.87      2.74 o
   8  16   7       28.42       34.39      4.42 o
   9  16   7       79.64       77.32      6.62 o
 -10  17   7        0.14        4.10      2.64 o
  -9  17   7      370.45      399.31      9.78 o
  -8  17   7      128.07      124.28      5.30 o
  -7  17   7       15.20       13.82      2.98 o
  -6  17   7      111.13      117.41      5.81 o
  -5  17   7      119.88      115.62      4.98 o
  -4  17   7      242.43      241.43     10.10 o
  -3  17   7        8.13        8.75      1.83 o
  -2  17   7        0.20       -0.45      1.43 o
  -1  17   7      122.55      119.76      3.37 o
   0  17   7      766.89      751.91      9.00 o
   1  17   7        1.85        4.23      1.62 o
   2  17   7       17.65       18.19      2.48 o
   3  17   7      115.60      106.39      3.97 o
   4  17   7       32.42       35.01      4.13 o
   5  17   7       53.42       44.18      5.21 o
   6  17   7        7.11        9.60      2.96 o
   7  17   7       16.59       15.27      3.36 o
   8  17   7        3.05        1.66      2.93 o
   9  17   7       11.46       12.67      3.79 o
 -10  18   7      124.96      129.93      6.44 o
  -9  18   7        6.92       10.27      2.85 o
  -8  18   7       48.74       45.75      3.79 o
  -7  18   7        0.44        1.64      2.07 o
  -6  18   7       60.42       59.86      3.94 o
  -5  18   7        0.49       -1.86      1.86 o
  -4  18   7       28.88       38.23      4.51 o
  -3  18   7       25.42       29.88      2.50 o
  -2  18   7        9.01        6.29      1.71 o
  -1  18   7       26.49       24.73      2.52 o
   0  18   7      753.08      731.75     10.76 o
   1  18   7      162.71      137.57      4.63 o
   2  18   7        1.02       -1.69      1.69 o
   3  18   7      141.85      143.00      4.67 o
   4  18   7       59.90       56.70      3.50 o
   5  18   7       60.17       51.44      3.72 o
   6  18   7        9.99        8.29      2.92 o
   7  18   7       16.07       16.95      3.84 o
   8  18   7       20.13       25.73      4.02 o
 -10  19   7      221.72      236.22      8.10 o
  -9  19   7       41.31       48.46      4.43 o
  -8  19   7        8.62       10.13      2.79 o
  -7  19   7      142.00      148.40      6.02 o
  -6  19   7       71.06       85.51      6.49 o
  -5  19   7      189.17      197.88      6.65 o
  -4  19   7       61.05       79.08      5.82 o
  -3  19   7       20.83       19.83      2.49 o
  -2  19   7        0.04       -0.96      1.40 o
  -1  19   7       22.01       18.49      3.42 o
   0  19   7      100.54      108.84      4.92 o
   1  19   7        1.47        0.41      2.03 o
   2  19   7       17.48       14.41      2.38 o
   3  19   7       98.31      100.35      4.14 o
   4  19   7        2.46        2.70      1.95 o
   5  19   7      109.74       99.80      4.54 o
   6  19   7       60.21       56.33      4.67 o
   7  19   7       22.75       29.02      3.97 o
   8  19   7       29.61       28.71      4.11 o
  -9  20   7      213.91      244.59      9.25 o
  -8  20   7      204.71      212.65      6.99 o
  -7  20   7      203.71      189.82      5.97 o
  -6  20   7       11.44       11.58      2.73 o
  -5  20   7        0.57        1.49      2.04 o
  -4  20   7      162.07      163.12      5.79 o
  -3  20   7       38.15       42.82      2.95 o
  -2  20   7      183.93      189.37      6.55 o
  -1  20   7       26.03       28.68      3.56 o
   0  20   7        2.73       -0.30      1.98 o
   1  20   7       24.43       22.85      2.98 o
   2  20   7        6.86        8.39      2.46 o
   3  20   7      123.68      123.31      4.71 o
   4  20   7      249.14      229.10      6.64 o
   5  20   7       11.05       14.82      2.56 o
   6  20   7       31.43       34.91      4.03 o
   7  20   7      113.41       99.46      5.98 o
   8  20   7       80.70       82.89      5.82 o
  -9  21   7       31.73       34.98      3.94 o
  -8  21   7       47.07       54.29      4.31 o
  -7  21   7        1.84        0.70      2.10 o
  -6  21   7       17.90       19.40      2.82 o
  -5  21   7      138.70      152.59      5.51 o
  -4  21   7       10.59        9.60      2.41 o
  -3  21   7        5.49        4.40      4.54 o
  -2  21   7      125.14      123.13      6.18 o
  -1  21   7        7.05        0.59      2.39 o
   0  21   7       59.81       50.26      3.73 o
   1  21   7        5.40        2.42      2.07 o
   2  21   7      194.51      196.97      6.45 o
   3  21   7       14.63       12.80      2.44 o
   4  21   7       13.73       11.58      2.83 o
   5  21   7      380.25      362.37      7.95 o
   6  21   7        2.72        2.41      2.64 o
   7  21   7        1.31        1.37      2.73 o
  -8  22   7       34.67       31.17      3.70 o
  -7  22   7      268.51      266.07      7.59 o
  -6  22   7       86.88       82.60      4.28 o
  -5  22   7       98.25      100.48      4.60 o
  -4  22   7      227.75      239.60      5.83 o
  -3  22   7        7.89        7.31      2.84 o
  -2  22   7       86.06       93.18      5.42 o
  -1  22   7        0.88        3.15      2.41 o
   0  22   7        6.50        9.53      2.53 o
   1  22   7        1.81        3.14      2.19 o
   2  22   7       75.22       68.99      4.27 o
   3  22   7      160.47      158.53      7.01 o
   4  22   7      250.68      251.50      6.68 o
   5  22   7      123.19      114.23      6.88 o
   6  22   7        4.92        5.63      3.21 o
   7  22   7       60.12       75.21      6.56 o
  -8  23   7      253.49      243.37      7.52 o
  -7  23   7      171.06      190.83      6.43 o
  -6  23   7       25.56       27.22      4.56 o
  -5  23   7       16.79       18.53      2.37 o
  -4  23   7      188.06      176.31      6.66 o
  -3  23   7       16.51       16.14      3.29 o
  -2  23   7       49.18       47.73      4.36 o
  -1  23   7      189.04      182.92     10.43 o
   0  23   7       12.53       10.42      2.55 o
   1  23   7      153.07      148.84      5.71 o
   2  23   7      150.34      152.60      5.89 o
   3  23   7        0.20       -1.51      2.10 o
   4  23   7       78.59       75.59      4.50 o
   5  23   7       13.64       12.52      2.66 o
   6  23   7       19.80       25.93      3.59 o
  -7  24   7      255.80      266.83      7.71 o
  -6  24   7       21.89       27.68      2.88 o
  -5  24   7      156.02      171.46      6.80 o
  -4  24   7       35.17       38.34      3.92 o
  -3  24   7       56.07       66.70      6.29 o
  -2  24   7       23.14       27.97      5.12 o
  -1  24   7       90.95       84.03      5.10 o
   0  24   7        0.00        4.35      2.46 o
   1  24   7        2.07        1.01      2.18 o
   2  24   7      264.91      247.77      7.26 o
   3  24   7       14.85       12.25      2.53 o
   4  24   7      430.50      427.33      9.59 o
   5  24   7        1.27        1.60      2.22 o
   6  24   7        7.95        8.23      3.17 o
  -7  25   7       20.51       25.23      3.24 o
  -6  25   7       33.02       32.87      2.87 o
  -5  25   7      132.01      134.02      5.69 o
  -4  25   7      217.29      228.86      9.90 o
  -3  25   7        1.62       -1.23      2.44 o
  -2  25   7       12.86       23.87      3.54 o
  -1  25   7      237.13      230.98      8.80 o
   0  25   7       34.27       37.79      3.84 o
   1  25   7        6.39        3.07      2.31 o
   2  25   7       91.89       90.97      5.57 o
   3  25   7       17.63       19.56      2.85 o
   4  25   7       53.50       56.68      4.06 o
   5  25   7        3.04        3.38      2.39 o
  -6  26   7        1.21       -0.64      2.42 o
  -5  26   7       26.87       27.84      3.57 o
  -4  26   7       60.70       59.40      4.42 o
  -3  26   7      247.27      247.88      8.66 o
  -2  26   7        3.90        5.52      2.65 o
  -1  26   7        1.89        2.20      2.33 o
   0  26   7       82.88       78.85      4.95 o
   1  26   7      136.05      132.52      5.40 o
   2  26   7        2.24        1.42      2.24 o
   3  26   7       57.30       59.40      5.24 o
   4  26   7       74.52       72.60      5.24 o
   5  26   7        7.83       15.69      2.86 o
  -6  27   7       63.29       65.46     12.31 o
  -5  27   7       38.17       37.81      4.55 o
  -4  27   7        7.78        8.21      2.69 o
  -3  27   7       50.35       56.39      5.11 o
  -2  27   7        3.54        4.60      2.59 o
  -1  27   7      128.81      136.59      6.30 o
   0  27   7        0.15        0.04      2.33 o
   1  27   7       11.77       15.84      3.50 o
   2  27   7       42.26       41.05      3.55 o
   3  27   7       14.11       18.66      2.95 o
   4  27   7        4.87        5.64      2.35 o
  -5  28   7       53.41       46.73      5.71 o
  -4  28   7       78.77       88.97      5.97 o
  -3  28   7        0.63        2.67      2.12 o
  -2  28   7        2.21       -0.44      2.98 o
  -1  28   7       42.30       48.64      4.36 o
   0  28   7       12.33       13.80      2.91 o
   1  28   7      171.02      180.22      9.78 o
   2  28   7       14.44       14.28      2.72 o
   3  28   7        0.07        2.46      2.89 o
  -3  29   7        3.38        4.36      2.38 o
  -2  29   7        5.98        9.30      2.41 o
  -1  29   7        8.01       14.47      3.06 o
   0  29   7       36.96       36.90      4.22 o
   1  29   7      181.54      180.70      6.78 o
   2  29   7       26.92       37.07      4.94 o
 -12   0   8       42.79       40.92      6.21 o
 -11   0   8        4.46       -2.10      4.48 o
 -10   0   8      129.68      126.34      9.08 o
  -9   0   8       72.86       79.06      6.95 o
  -8   0   8      163.87      162.46      7.13 o
  -7   0   8        3.05        2.06      2.22 o
  -6   0   8     1028.40      976.11     14.84 o
  -5   0   8      662.31      597.42     10.54 o
  -4   0   8       94.75       88.48      3.78 o
  -3   0   8      187.71      196.95      5.14 o
  -2   0   8      269.95      260.77      5.48 o
  -1   0   8      218.94      191.58      4.99 o
   0   0   8      296.50      351.87      6.79 o
   1   0   8      155.97      178.28      4.77 o
   2   0   8      221.27      227.48      6.94 o
   3   0   8       66.99       63.12      4.45 o
   4   0   8       99.16      113.74      6.49 o
   5   0   8      394.77      389.15      9.85 o
   6   0   8       22.47       17.61      3.55 o
   7   0   8      164.92      165.52      9.23 o
   8   0   8       12.94        2.92      7.23 o
   9   0   8       85.65      102.47     13.63 o
  10   0   8        0.01        1.18      8.00 o
 -12   1   8        5.58        5.59      3.20 o
 -11   1   8      232.67      241.99      8.04 o
 -10   1   8       98.33       99.76      5.90 o
  -9   1   8        1.71        3.56      2.90 o
  -8   1   8      236.62      235.90      6.13 o
  -7   1   8      595.97      590.52      8.43 o
  -6   1   8     1000.99     1007.36     11.74 o
  -5   1   8      318.69      299.08      5.13 o
  -4   1   8       10.27       11.98      1.53 o
  -3   1   8        1.28        0.65      1.12 o
  -2   1   8       60.51       52.00      2.06 o
  -1   1   8        1.77        1.61      1.15 o
   0   1   8       37.96       41.84      1.92 o
   1   1   8      114.27      110.35      3.15 o
   2   1   8      106.56      111.99      2.77 o
   3   1   8      121.23      115.41      3.38 o
   4   1   8        9.19       10.72      1.95 o
   5   1   8       21.01       23.09      2.29 o
   6   1   8        1.54        6.06      2.03 o
   7   1   8      165.81      175.32      8.05 o
   8   1   8       12.57        3.97      5.46 o
   9   1   8       49.34       55.58     13.15 o
  10   1   8       89.11      114.32     13.84 o
 -12   2   8       41.86       48.94      5.53 o
 -11   2   8       27.97       32.46      5.29 o
 -10   2   8       44.28       38.71      4.15 o
  -9   2   8        1.54        3.37      2.91 o
  -8   2   8      202.29      198.02      5.30 o
  -7   2   8      681.73      639.13      9.17 o
  -6   2   8      498.79      468.39      7.12 o
  -5   2   8      297.36      282.39      4.85 o
  -4   2   8       65.39       61.43      2.99 o
  -3   2   8      323.67      319.93      4.49 o
  -2   2   8       64.09       66.46      2.16 o
  -1   2   8       34.12       38.18      1.76 o
   0   2   8       32.06       33.21      1.99 o
   1   2   8       22.92       10.26      1.59 o
   2   2   8      756.58      705.41      8.25 o
   3   2   8      839.01      816.57     11.16 o
   4   2   8        7.02        4.04      1.49 o
   5   2   8        0.25       -0.47      1.51 o
   6   2   8       99.95       92.57      4.94 o
   7   2   8       25.59       25.68      4.40 o
   8   2   8        3.88        6.03      3.84 o
   9   2   8       19.84       33.50     14.64 o
  10   2   8        0.26        1.77      5.96 o
 -12   3   8        8.15       14.47      4.38 o
 -11   3   8       92.97      109.18      6.86 o
 -10   3   8       17.18       14.74      3.36 o
  -9   3   8        0.71        0.28      2.71 o
  -8   3   8      122.72      131.36      5.00 o
  -7   3   8      252.95      238.89      5.40 o
  -6   3   8     2899.86     2821.88     23.15 o
  -5   3   8      707.18      703.94      8.18 o
  -4   3   8      166.77      165.99      3.65 o
  -3   3   8       42.22       40.55      2.00 o
  -2   3   8        9.59       10.50      1.34 o
  -1   3   8       47.93       55.68      2.24 o
   0   3   8        1.17        3.63      1.33 o
   1   3   8       31.67       17.71      1.77 o
   2   3   8     1119.35     1135.78     11.40 o
   3   3   8       41.12       44.98      2.36 o
   4   3   8       57.31       57.88      2.89 o
   5   3   8       21.99       19.88      2.64 o
   6   3   8        8.16       11.48      2.16 o
   7   3   8       41.81       42.27      4.91 o
   8   3   8      231.50      252.60      9.66 o
   9   3   8      160.34      181.36     16.58 o
  10   3   8      166.22      166.06     12.35 o
 -12   4   8       41.39       34.02      6.78 o
 -11   4   8        3.53        6.22      4.14 o
 -10   4   8       20.40       20.35      3.70 o
  -9   4   8       21.86       28.44      3.26 o
  -8   4   8       22.58       25.46      2.85 o
  -7   4   8      785.76      799.20     14.66 o
  -6   4   8     1483.71     1444.04     13.67 o
  -5   4   8      619.57      605.86      7.38 o
  -4   4   8        8.00        9.63      1.42 o
  -3   4   8     1293.27     1208.87     12.93 o
  -2   4   8        5.61       -1.30      1.30 o
  -1   4   8      826.56      727.74      7.95 o
   0   4   8        0.21        4.63      1.30 o
   1   4   8      442.79      372.40      5.61 o
   2   4   8      787.72      711.11      8.32 o
   3   4   8      110.02      118.75      3.56 o
   4   4   8       47.92       52.24      2.88 o
   5   4   8       89.17       90.29      3.59 o
   6   4   8      167.66      173.69      6.07 o
   7   4   8       32.62       37.18      3.57 o
   8   4   8       23.20       28.60      4.83 o
   9   4   8       11.76       10.57      4.16 o
  10   4   8        0.74        0.98      5.65 o
 -12   5   8        3.11        0.72      5.25 o
 -11   5   8       42.61       33.37      6.62 o
 -10   5   8        0.24       -4.07      4.07 o
  -9   5   8       95.74      103.70      4.76 o
  -8   5   8      245.33      243.61      6.52 o
  -7   5   8      836.63      796.86     10.43 o
  -6   5   8      685.88      672.02      7.97 o
  -5   5   8      222.93      222.22      4.62 o
  -4   5   8      229.06      215.26      4.27 o
  -3   5   8       51.94       52.48      2.82 o
  -2   5   8       48.83       54.86      2.42 o
  -1   5   8      416.91      391.57      5.89 o
   0   5   8       25.00       15.79      1.66 o
   1   5   8       39.12       18.11      1.77 o
   2   5   8      739.51      692.66      8.92 o
   3   5   8        0.09        4.48      1.55 o
   4   5   8      131.70      125.76      3.82 o
   5   5   8        8.65       10.51      1.85 o
   6   5   8        2.95        5.15      2.19 o
   7   5   8        0.03        3.59      2.49 o
   8   5   8       10.60       14.65      4.15 o
   9   5   8      159.22      178.23      9.26 o
  10   5   8        7.32       14.62      5.52 o
 -11   6   8        1.15       -3.57      4.66 o
 -10   6   8       59.18       64.09      8.34 o
  -9   6   8      103.69      101.68      7.18 o
  -8   6   8       10.11        8.29      2.91 o
  -7   6   8       21.91       22.77      3.29 o
  -6   6   8      180.59      182.10      4.49 o
  -5   6   8        8.08        6.95      1.55 o
  -4   6   8       53.23       62.46      2.60 o
  -3   6   8      358.31      346.48      5.40 o
  -2   6   8       69.58       69.80      2.54 o
  -1   6   8        7.56        6.25      1.48 o
   0   6   8        3.44        3.31      1.40 o
   1   6   8       41.30       45.81      2.32 o
   2   6   8        8.39       13.52      1.69 o
   3   6   8      358.15      345.34      6.35 o
   4   6   8       27.07       37.11      3.52 o
   5   6   8       22.49       18.57      2.13 o
   6   6   8       14.74        8.65      2.71 o
   7   6   8       29.69       32.95      5.02 o
   8   6   8       86.52      101.58      5.91 o
   9   6   8       24.20       23.24      5.52 o
  10   6   8        8.47       11.16      4.19 o
 -11   7   8       53.57       32.55      7.93 o
 -10   7   8        0.52       -2.06      3.88 o
  -9   7   8       19.50       18.55      4.57 o
  -8   7   8      193.02      186.28      7.74 o
  -7   7   8      558.26      515.33      8.89 o
  -6   7   8      154.05      137.19      4.15 o
  -5   7   8       47.21       49.60      2.46 o
  -4   7   8      315.06      311.65      4.79 o
  -3   7   8        5.01        0.78      1.52 o
  -2   7   8      376.97      364.57      5.34 o
  -1   7   8      604.66      580.92      8.08 o
   0   7   8      272.76      287.01      4.87 o
   1   7   8      151.45      146.89      3.85 o
   2   7   8      148.02      147.87      3.69 o
   3   7   8       41.31       38.61      2.30 o
   4   7   8       86.38       77.16      3.08 o
   5   7   8        6.58        9.07      1.78 o
   6   7   8       17.97       17.50      2.79 o
   7   7   8        4.12        3.77      3.05 o
   8   7   8       23.96       17.32      3.71 o
   9   7   8        0.18        1.94      3.20 o
  10   7   8      329.72      350.07     12.69 o
 -11   8   8        0.00        1.38      4.07 o
 -10   8   8       87.07       96.00      7.48 o
  -9   8   8       72.27       64.22      6.31 o
  -8   8   8      114.44       99.63     11.01 o
  -7   8   8      127.31      137.21      7.34 o
  -6   8   8        1.60        2.02      1.52 o
  -5   8   8      162.52      155.60      3.74 o
  -4   8   8       25.68       20.16      1.83 o
  -3   8   8      181.97      184.36      4.09 o
  -2   8   8        2.63        2.33      1.53 o
  -1   8   8      127.47      101.35      3.04 o
   0   8   8      753.75      689.51      8.12 o
   1   8   8     1956.71     1780.72     17.42 o
   2   8   8      246.42      204.57      4.24 o
   3   8   8      144.32      131.94      3.56 o
   4   8   8       87.29       91.81      2.88 o
   5   8   8       61.44       63.20      2.95 o
   6   8   8        0.81        1.27      2.08 o
   7   8   8        4.87        2.52      2.64 o
   8   8   8       14.82       11.90      2.93 o
   9   8   8       64.40       71.07      5.28 o
  10   8   8       96.61      100.66      7.83 o
 -11   9   8       34.80       30.69      5.77 o
 -10   9   8        3.88        3.84      4.38 o
  -9   9   8       13.06       12.54      4.51 o
  -8   9   8      161.83      140.20      6.44 o
  -7   9   8       21.13       15.64      2.87 o
  -6   9   8       78.78       86.48      4.32 o
  -5   9   8        0.64        1.56      1.29 o
  -4   9   8      142.60      126.19      3.33 o
  -3   9   8      132.73      128.84      3.50 o
  -2   9   8       63.34       61.68      2.53 o
  -1   9   8      103.54      118.02      3.25 o
   0   9   8       32.59       38.19      2.45 o
   1   9   8      650.93      689.14      8.10 o
   2   9   8      214.24      246.81      4.57 o
   3   9   8      167.89      161.81      3.68 o
   4   9   8       77.96       77.29      3.07 o
   5   9   8       28.12       21.62      2.70 o
   6   9   8       13.78        3.33      2.37 o
   7   9   8      249.19      239.75      7.40 o
   8   9   8      122.72      125.65      5.58 o
   9   9   8        3.74        7.40      2.94 o
 -11  10   8      112.33      106.43      8.33 o
 -10  10   8        4.93        2.97      4.05 o
  -9  10   8      194.88      200.26      9.67 o
  -8  10   8        4.77        3.59      2.50 o
  -7  10   8      129.39      135.95      7.08 o
  -6  10   8       81.89       88.16      4.31 o
  -5  10   8        1.87        3.10      1.48 o
  -4  10   8       12.55        9.80      1.43 o
  -3  10   8      303.88      290.52      5.07 o
  -2  10   8       28.54       29.04      1.93 o
  -1  10   8        5.24        4.46      1.38 o
   0  10   8      957.68      845.18      9.15 o
   1  10   8     2483.00     2263.43     19.32 o
   2  10   8      869.45      743.96      9.52 o
   3  10   8        5.97        6.55      1.66 o
   4  10   8       13.65        8.02      2.23 o
   5  10   8        1.45        1.83      2.36 o
   6  10   8        7.12        7.80      4.15 o
   7  10   8       39.41       36.35      4.06 o
   8  10   8       21.50       28.09      3.48 o
   9  10   8      323.25      307.18      8.41 o
 -11  11   8       32.38       31.03      5.66 o
 -10  11   8       26.36       19.59      5.15 o
  -9  11   8       46.38       38.63      9.20 o
  -8  11   8        0.02        2.15      2.44 o
  -7  11   8      165.79      165.88      5.74 o
  -6  11   8       28.19       30.86      3.55 o
  -5  11   8       92.67       76.63      3.26 o
  -4  11   8       42.65       31.98      2.32 o
  -3  11   8       30.59       27.07      1.86 o
  -2  11   8        2.98        2.77      1.24 o
  -1  11   8      281.63      264.81      4.48 o
   0  11   8       53.06       63.59      2.84 o
   1  11   8       16.38       23.16      2.02 o
   2  11   8        4.10        6.83      1.98 o
   3  11   8       47.63       44.00      3.16 o
   4  11   8       20.30       17.50      2.52 o
   5  11   8       30.71       28.64      3.11 o
   6  11   8       13.61       15.42      3.05 o
   7  11   8       18.97       15.48      4.55 o
   8  11   8        0.84        4.11      3.04 o
   9  11   8       63.51       53.62      4.40 o
 -11  12   8       41.66       37.29      6.99 o
 -10  12   8       57.90       66.59      7.41 o
  -9  12   8      159.12      175.35      7.59 o
  -8  12   8        1.33        3.65      2.22 o
  -7  12   8       20.51       21.06      3.18 o
  -6  12   8      328.13      344.12      8.41 o
  -5  12   8       82.15       76.95      3.76 o
  -4  12   8       14.23       10.83      1.72 o
  -3  12   8       54.47       60.12      2.71 o
  -2  12   8      121.24      115.82      3.86 o
  -1  12   8      112.86      114.43      3.24 o
   0  12   8       86.49       77.11      2.90 o
   1  12   8       37.47       28.43      2.87 o
   2  12   8      415.13      389.47      6.90 o
   3  12   8       31.85       33.74      2.65 o
   4  12   8        4.53        3.71      1.83 o
   5  12   8       11.78       10.08      2.48 o
   6  12   8      286.87      296.63      8.41 o
   7  12   8       16.52       17.92      3.39 o
   8  12   8        0.21        0.54      2.84 o
   9  12   8      186.82      197.22      7.90 o
 -10  13   8       17.97       30.78      5.56 o
  -9  13   8       82.30       98.44      5.19 o
  -8  13   8       17.26       12.18      2.61 o
  -7  13   8        6.42        8.76      2.75 o
  -6  13   8        0.05        1.30      2.12 o
  -5  13   8       34.07       24.94      2.56 o
  -4  13   8      193.14      177.95      4.41 o
  -3  13   8      117.22      107.06      3.93 o
  -2  13   8        2.05        1.85      1.48 o
  -1  13   8       75.91       77.29      3.02 o
   0  13   8       57.95       60.57      2.77 o
   1  13   8       22.54       19.33      1.89 o
   2  13   8       14.64       16.47      2.00 o
   3  13   8        2.34        3.97      1.76 o
   4  13   8        9.74       13.28      2.28 o
   5  13   8       32.99       35.24      3.29 o
   6  13   8        5.82        5.86      2.68 o
   7  13   8        7.81        5.55      2.90 o
   8  13   8      279.60      285.04      9.63 o
   9  13   8      204.49      215.24      9.63 o
 -10  14   8        1.58        0.63      5.13 o
  -9  14   8        0.06        0.79      2.37 o
  -8  14   8      119.40      120.78      4.86 o
  -7  14   8       19.69       22.71      3.28 o
  -6  14   8       44.22       42.85      4.44 o
  -5  14   8      113.99      120.09      4.31 o
  -4  14   8       70.64       72.73      3.90 o
  -3  14   8      118.05      117.15      4.21 o
  -2  14   8       14.80        8.80      1.88 o
  -1  14   8       93.47       93.60      3.33 o
   0  14   8     1467.84     1399.17     14.04 o
   1  14   8      141.20      143.92      4.71 o
   2  14   8       35.69       26.19      2.57 o
   3  14   8      125.36      116.99      5.04 o
   4  14   8        2.96        0.48      2.51 o
   5  14   8       58.97       47.88      3.50 o
   6  14   8       67.30       67.94      5.08 o
   7  14   8       21.97       19.22      4.02 o
   8  14   8       27.51       38.32      5.09 o
   9  14   8      193.70      196.15     32.49 o
 -10  15   8      114.62      128.66      7.94 o
  -9  15   8       44.89       46.69      3.73 o
  -8  15   8      135.83      153.43      5.75 o
  -7  15   8      223.67      223.90      7.18 o
  -6  15   8      161.50      177.76      9.55 o
  -5  15   8        3.14        5.55      2.42 o
  -4  15   8     1477.97     1378.32     18.95 o
  -3  15   8      716.56      706.00     11.20 o
  -2  15   8        0.43        1.35      1.63 o
  -1  15   8      566.76      532.49      7.70 o
   0  15   8     1513.54     1457.27     15.89 o
   1  15   8        0.26        3.38      1.64 o
   2  15   8        0.07        0.07      1.91 o
   3  15   8        2.72        4.13      2.01 o
   4  15   8       62.83       55.43      5.77 o
   5  15   8       36.37       35.91      3.93 o
   6  15   8        5.92        3.82      2.71 o
   7  15   8        5.64        7.86      3.55 o
   8  15   8       36.26       33.30      4.81 o
 -10  16   8        0.19        6.88      3.78 o
  -9  16   8       32.42       25.83      3.42 o
  -8  16   8      212.64      221.89      6.67 o
  -7  16   8        6.54        5.34      2.72 o
  -6  16   8       80.17       76.03      4.66 o
  -5  16   8       29.84       43.60      3.68 o
  -4  16   8       92.14       83.22      4.43 o
  -3  16   8       28.66       30.73      2.83 o
  -2  16   8      185.23      186.69      5.01 o
  -1  16   8      201.39      197.24      5.03 o
   0  16   8      236.23      233.99      5.70 o
   1  16   8      911.66      878.12     12.20 o
   2  16   8        0.04        1.04      1.81 o
   3  16   8       13.23        9.08      2.48 o
   4  16   8        2.10       -1.04      2.38 o
   5  16   8      167.15      152.09      6.62 o
   6  16   8        0.06        1.46      2.78 o
   7  16   8        1.88        5.21      3.57 o
   8  16   8      257.72      273.45     11.00 o
  -9  17   8        2.34        6.70      3.08 o
  -8  17   8        7.03        6.75      2.89 o
  -7  17   8      111.84      118.90      6.49 o
  -6  17   8      180.31      198.85      7.42 o
  -5  17   8      340.64      328.63     10.53 o
  -4  17   8      621.08      561.41     10.62 o
  -3  17   8      170.69      161.09      5.15 o
  -2  17   8      150.71      153.33      4.56 o
  -1  17   8       28.57       27.15      2.42 o
   0  17   8      160.19      150.69      4.54 o
   1  17   8      112.27      112.08      3.83 o
   2  17   8       83.49       82.44      4.41 o
   3  17   8       22.79       16.49      3.09 o
   4  17   8       63.52       60.87      4.51 o
   5  17   8      136.11      131.38      6.35 o
   6  17   8       12.52        8.92      2.94 o
   7  17   8        7.67        7.27      3.16 o
   8  17   8        0.26        1.96      3.12 o
  -9  18   8        3.39        6.38      3.12 o
  -8  18   8       68.35       62.40      4.95 o
  -7  18   8        0.03       -0.07      2.55 o
  -6  18   8        3.56        1.96      2.55 o
  -5  18   8        4.15        3.96      2.53 o
  -4  18   8       72.16       61.01      4.36 o
  -3  18   8      124.89      136.75      5.28 o
  -2  18   8       65.96       59.22      3.25 o
  -1  18   8       52.15       50.35      2.93 o
   0  18   8      122.51      112.68      4.89 o
   1  18   8       11.95       14.11      2.67 o
   2  18   8      141.69      136.21      8.60 o
   3  18   8        0.37       -2.07      2.07 o
   4  18   8       13.26        2.49      2.83 o
   5  18   8       14.75        7.04      4.74 o
   6  18   8        4.39        6.55      2.95 o
   7  18   8        1.83        4.87      2.88 o
  -9  19   8       59.34       58.34      5.23 o
  -8  19   8      202.13      229.73      8.00 o
  -7  19   8       62.94       59.42      4.57 o
  -6  19   8        0.00        1.26      2.55 o
  -5  19   8        0.09       -2.28      2.28 o
  -4  19   8       62.27       56.82      5.44 o
  -3  19   8       16.11       15.91      2.94 o
  -2  19   8        6.01        5.29      2.09 o
  -1  19   8        0.00        0.36      2.19 o
   0  19   8        2.82        2.18      2.10 o
   1  19   8       45.74       37.23      3.41 o
   2  19   8      121.31      118.99      5.17 o
   3  19   8        1.35        3.74      2.27 o
   4  19   8      197.53      176.50      7.34 o
   5  19   8        3.03       -2.07      2.38 o
   6  19   8        0.86        5.78      2.94 o
   7  19   8      179.63      191.86      7.95 o
  -8  20   8       11.50        5.58      2.92 o
  -7  20   8       26.09       21.13      3.43 o
  -6  20   8       50.14       51.77      4.59 o
  -5  20   8       10.06       13.55      3.07 o
  -4  20   8      115.22      120.44      5.52 o
  -3  20   8        2.70        1.28      2.03 o
  -2  20   8        0.48        2.72      2.61 o
  -1  20   8      117.01      110.26      6.00 o
   0  20   8       27.02       26.76      3.47 o
   1  20   8      147.25      133.38      5.33 o
   2  20   8        0.96        0.81      2.20 o
   3  20   8       33.25       34.34      3.51 o
   4  20   8      130.34      124.66      6.00 o
   5  20   8       52.34       55.25      5.00 o
   6  20   8       11.04       11.81      5.36 o
   7  20   8       68.92       90.81      5.95 o
  -8  21   8      133.20      141.21      7.26 o
  -7  21   8      371.29      382.26      9.71 o
  -6  21   8       34.72       37.77      4.10 o
  -5  21   8       82.72      104.38      5.72 o
  -4  21   8       80.50       77.26      4.52 o
  -3  21   8        0.26        1.89      1.81 o
  -2  21   8       35.27       33.15      6.87 o
  -1  21   8        4.10        6.98      3.35 o
   0  21   8       47.00       60.02      5.82 o
   1  21   8       92.40       96.72      5.25 o
   2  21   8        0.17        0.01      2.09 o
   3  21   8        0.07       -0.55      2.26 o
   4  21   8       43.53       43.07      4.12 o
   5  21   8       83.83       92.86      5.92 o
   6  21   8        7.71       13.06      3.45 o
  -8  22   8      328.26      313.71      9.96 o
  -7  22   8       58.60       47.18      4.36 o
  -6  22   8       38.27       32.07      4.85 o
  -5  22   8        4.27        6.04      2.45 o
  -4  22   8      109.18      126.74      5.00 o
  -3  22   8      203.83      202.43      8.16 o
  -2  22   8      100.42       95.74      6.11 o
  -1  22   8        9.62       10.97      3.16 o
   0  22   8       87.87       89.27      5.08 o
   1  22   8      117.92      117.62      5.63 o
   2  22   8       18.05       16.42      3.11 o
   3  22   8       16.07       17.09      2.99 o
   4  22   8       69.44       64.61      6.29 o
   5  22   8        0.06        1.34      2.85 o
   6  22   8       14.86       23.21      4.08 o
  -7  23   8        1.67        3.33      2.57 o
  -6  23   8       48.79       56.67      4.10 o
  -5  23   8       17.94       12.78      2.69 o
  -4  23   8       22.62       16.03      3.72 o
  -3  23   8       18.24       15.41      3.52 o
  -2  23   8        0.17       -0.12      2.67 o
  -1  23   8        3.48        4.14      2.99 o
   0  23   8       53.25       51.37      4.17 o
   1  23   8        7.46        6.95      2.72 o
   2  23   8        2.53       -0.77      2.26 o
   3  23   8        1.87        5.15      2.64 o
   4  23   8       94.08       87.19      4.91 o
   5  23   8      129.43      114.63      8.40 o
  -6  24   8       16.32       18.71      2.83 o
  -5  24   8      109.78      136.47      7.72 o
  -4  24   8       44.57       59.41      6.39 o
  -3  24   8        6.57        9.17      3.21 o
  -2  24   8      317.70      319.62     13.25 o
  -1  24   8       12.99       14.38      3.37 o
   0  24   8       17.10       13.63      3.31 o
   1  24   8       74.67       81.68      4.92 o
   2  24   8        1.21        2.88      2.46 o
   3  24   8       20.73       17.04      3.60 o
   4  24   8       81.47       89.14      5.66 o
   5  24   8       11.39        9.96      3.19 o
  -6  25   8        3.49       10.77      3.38 o
  -5  25   8        0.13        7.37      2.87 o
  -4  25   8       26.95       23.14      4.05 o
  -3  25   8       26.06       30.88      5.74 o
  -2  25   8        1.60        3.38      2.81 o
  -1  25   8       72.12       72.98      5.35 o
   0  25   8       78.39       78.21      5.38 o
   1  25   8       15.85       14.53      3.06 o
   2  25   8       40.58       45.76      4.89 o
   3  25   8       19.45       12.16      2.94 o
   4  25   8       31.72       39.40      4.04 o
  -5  26   8        0.39        4.28      2.70 o
  -4  26   8       99.30       88.80      6.38 o
  -3  26   8       58.29       58.30      5.24 o
  -2  26   8        2.85        3.09      2.89 o
  -1  26   8       20.09       37.98      6.19 o
   0  26   8        6.51        7.04      3.16 o
   1  26   8        0.97        3.77      2.56 o
   2  26   8        4.41        5.97      4.22 o
   3  26   8        5.69        1.61      2.35 o
  -4  27   8       49.86       49.81      4.54 o
  -3  27   8       28.65       34.66      5.16 o
  -2  27   8        5.38        6.55      2.90 o
  -1  27   8       12.40       11.12      3.25 o
   0  27   8       17.23       11.03      3.21 o
   1  27   8      234.99      246.57      8.53 o
   2  27   8        6.53        9.23      2.60 o
  -2  28   8        0.04        4.16      2.72 o
  -1  28   8       59.94       67.62      5.13 o
   0  28   8      111.31      118.01      8.52 o
 -11   1   9        0.36       -0.73      3.07 o
 -10   1   9        2.42       11.45      3.56 o
  -9   1   9       11.96       27.31      4.15 o
  -8   1   9      126.59      142.34      6.18 o
  -7   1   9      147.14      154.62      5.12 o
  -6   1   9       84.87       85.41      3.41 o
  -5   1   9       45.61       49.73      2.72 o
  -4   1   9       80.36       98.30      3.27 o
  -3   1   9       95.04       91.11      2.88 o
  -2   1   9      100.59      101.02      2.74 o
  -1   1   9      101.66       79.03      2.60 o
   0   1   9      496.00      439.11      7.78 o
   1   1   9        9.66       11.73      1.76 o
   2   1   9      233.02      244.71      4.82 o
   3   1   9       13.72       16.26      2.07 o
   4   1   9       48.74       53.04      3.51 o
   5   1   9       19.31       25.49      3.64 o
   6   1   9      119.44      139.89      7.40 o
   7   1   9      302.03      292.74     16.03 o
   8   1   9      110.06      126.75     10.38 o
   9   1   9        7.40        8.22      6.08 o
 -11   2   9        2.25        5.10      3.27 o
 -10   2   9        0.44       -0.15      3.06 o
  -9   2   9        6.44        3.24      3.96 o
  -8   2   9       29.32       23.34      4.43 o
  -7   2   9        2.90        4.78      2.07 o
  -6   2   9      286.68      274.48      5.53 o
  -5   2   9      730.55      729.69      9.02 o
  -4   2   9      153.68      155.85      3.83 o
  -3   2   9       90.97       86.36      2.86 o
  -2   2   9      305.38      288.92      5.29 o
  -1   2   9       19.92        9.64      1.55 o
   0   2   9      455.26      411.14      6.09 o
   1   2   9      187.28      168.34      4.07 o
   2   2   9       30.08       33.97      2.32 o
   3   2   9      568.27      587.32      8.01 o
   4   2   9       10.46       28.67      2.76 o
   5   2   9       64.56       63.05      5.46 o
   6   2   9        3.55        3.98      4.64 o
   7   2   9        8.57        5.29      3.76 o
   8   2   9        8.90       -0.81      5.38 o
   9   2   9       20.47       16.34      6.69 o
 -11   3   9        2.18       -3.55      4.60 o
 -10   3   9       34.01       37.94      4.04 o
  -9   3   9       81.32       81.64      5.39 o
  -8   3   9      185.99      207.39      6.49 o
  -7   3   9      300.16      296.03      6.37 o
  -6   3   9       71.41       75.26      3.42 o
  -5   3   9      546.43      561.29      7.35 o
  -4   3   9        5.09        9.31      2.37 o
  -3   3   9       24.49       25.54      2.12 o
  -2   3   9      567.36      557.60      7.99 o
  -1   3   9       23.16       32.94      2.25 o
   0   3   9        1.47       41.26      2.28 o
   1   3   9        0.00        3.01      1.46 o
   2   3   9      149.19      138.03      4.19 o
   3   3   9      215.95      250.74      5.54 o
   4   3   9      101.87      118.63      4.55 o
   5   3   9        0.97       22.75      3.97 o
   6   3   9      205.25      219.45      9.75 o
   7   3   9        1.66       -0.33      3.40 o
   8   3   9       62.18       70.63     12.97 o
   9   3   9       25.38       34.00      7.50 o
 -11   4   9        9.07       24.90      6.32 o
 -10   4   9       12.26       13.51      4.59 o
  -9   4   9       58.33       69.34      5.62 o
  -8   4   9       10.62       10.77      2.68 o
  -7   4   9       86.23       86.19      5.47 o
  -6   4   9      156.44      159.75      5.00 o
  -5   4   9      180.43      197.74      4.64 o
  -4   4   9      148.30      169.18      4.22 o
  -3   4   9       25.32       44.88      2.51 o
  -2   4   9      100.96       94.16      3.55 o
  -1   4   9      176.77      144.90      4.02 o
   0   4   9      196.86      157.79      3.90 o
   1   4   9      321.09      289.72      5.27 o
   2   4   9      329.68      330.25      6.05 o
   3   4   9      442.01      467.98      8.04 o
   4   4   9        1.05       12.56      2.30 o
   5   4   9       30.75       39.92      3.80 o
   6   4   9       16.63       23.30      3.18 o
   7   4   9        2.80        2.05      3.46 o
   8   4   9       10.43       11.17      4.97 o
   9   4   9        9.87        9.16      6.42 o
 -11   5   9       60.85       59.51      7.77 o
 -10   5   9       59.24       57.87      7.83 o
  -9   5   9       12.89        6.32      3.25 o
  -8   5   9       27.36       37.11      4.19 o
  -7   5   9      238.55      226.00      9.35 o
  -6   5   9       34.95       36.76      4.11 o
  -5   5   9       79.74       84.92      3.31 o
  -4   5   9        3.18       11.28      1.73 o
  -3   5   9      139.96      145.20      4.09 o
  -2   5   9       22.85       37.26      2.37 o
  -1   5   9      810.98      765.10      9.73 o
   0   5   9        5.79        3.96      1.55 o
   1   5   9       84.40       88.15      3.32 o
   2   5   9       68.71       68.83      3.09 o
   3   5   9      147.67      150.43      4.56 o
   4   5   9       66.93       62.95      3.67 o
   5   5   9       24.99       43.65      3.89 o
   6   5   9       66.07       75.33      6.76 o
   7   5   9       14.03       15.53      4.26 o
   8   5   9       13.38       20.96      4.56 o
   9   5   9        1.10       11.34      5.16 o
 -11   6   9       21.76       29.04      6.65 o
 -10   6   9        0.02        3.95      4.87 o
  -9   6   9       79.17       83.13      6.94 o
  -8   6   9       94.89       95.00      5.77 o
  -7   6   9        0.16        1.18      2.65 o
  -6   6   9        1.14        4.91      2.09 o
  -5   6   9      157.36      164.34      4.41 o
  -4   6   9      177.07      160.63      3.97 o
  -3   6   9        0.90       18.15      2.01 o
  -2   6   9       74.37      117.65      3.57 o
  -1   6   9        4.91        3.64      1.46 o
   0   6   9      554.93      499.56      7.46 o
   1   6   9      282.96      255.53      5.23 o
   2   6   9        7.33       22.38      2.03 o
   3   6   9        6.29       17.74      2.25 o
   4   6   9       11.94       21.01      4.32 o
   5   6   9        6.44        3.61      2.77 o
   6   6   9        5.64        8.18      3.11 o
   7   6   9        0.01        7.91      3.28 o
   8   6   9       19.25       23.93      5.45 o
   9   6   9       24.37       18.64      5.63 o
 -11   7   9        1.47       -0.49      5.13 o
 -10   7   9       37.69       35.08      5.89 o
  -9   7   9       39.05       50.21      6.10 o
  -8   7   9       49.77       61.08      8.59 o
  -7   7   9      125.07      120.74      5.35 o
  -6   7   9       74.31       99.85      4.56 o
  -5   7   9        0.05        1.40      1.74 o
  -4   7   9       79.40       83.85      3.27 o
  -3   7   9       22.56       21.82      2.09 o
  -2   7   9       43.73       49.71      2.58 o
  -1   7   9        0.53        5.67      1.48 o
   0   7   9       37.52       46.67      2.66 o
   1   7   9       13.03       14.73      2.28 o
   2   7   9       38.50       37.70      2.70 o
   3   7   9       25.38       25.85      2.21 o
   4   7   9      396.79      409.26     11.64 o
   5   7   9        2.12       13.34      3.33 o
   6   7   9      111.08      129.12      6.44 o
   7   7   9       91.56      106.77      8.43 o
   8   7   9       27.58       36.26      6.26 o
   9   7   9      117.58      127.83     10.14 o
 -11   8   9      230.34      249.60     11.32 o
 -10   8   9       51.19       89.04      7.66 o
  -9   8   9      541.73      530.27     15.55 o
  -8   8   9      642.27      607.65     25.07 o
  -7   8   9      199.94      203.22      7.41 o
  -6   8   9       43.70       41.19      4.42 o
  -5   8   9       64.24       74.03      3.63 o
  -4   8   9       33.60       40.98      2.63 o
  -3   8   9        5.99        9.10      1.74 o
  -2   8   9      120.92      114.78      3.70 o
  -1   8   9        8.65        8.74      1.68 o
   0   8   9       59.17       71.50      3.05 o
   1   8   9       43.72       45.92      2.61 o
   2   8   9      134.36      125.26      4.17 o
   3   8   9       90.01       93.90      3.71 o
   4   8   9       22.44       17.59      2.94 o
   5   8   9       40.82       61.71      4.91 o
   6   8   9       33.27       76.26      5.55 o
   7   8   9       13.17       45.96      4.80 o
   8   8   9      357.25      369.83     10.17 o
   9   8   9       58.19       86.80      7.37 o
 -10   9   9      363.05      368.26     13.39 o
  -9   9   9      839.63      817.46     21.31 o
  -8   9   9     1169.93     1167.03     24.56 o
  -7   9   9       12.44       20.88      3.53 o
  -6   9   9       12.31       10.20      2.90 o
  -5   9   9       94.63      106.60      3.99 o
  -4   9   9        6.43        3.42      1.73 o
  -3   9   9        0.62        1.44      1.76 o
  -2   9   9        0.80        4.32      1.53 o
  -1   9   9      123.04      127.53      3.98 o
   0   9   9        0.02        1.46      1.41 o
   1   9   9       10.06        5.86      1.61 o
   2   9   9        4.73        4.92      1.57 o
   3   9   9      194.48      201.96      5.12 o
   4   9   9        0.77        5.03      1.59 o
   5   9   9       51.42       48.76      5.35 o
   6   9   9        7.44       71.16      5.45 o
   7   9   9      124.72      198.69      8.23 o
   8   9   9        6.65       27.77      4.07 o
 -10  10   9       25.90       15.74      5.06 o
  -9  10   9       45.26       55.58      6.32 o
  -8  10   9       47.22       48.74      5.19 o
  -7  10   9      133.76      148.74      6.55 o
  -6  10   9       15.65       15.32      3.15 o
  -5  10   9       95.40      102.74      4.85 o
  -4  10   9       33.24       34.23      2.81 o
  -3  10   9      137.15      129.45      5.30 o
  -2  10   9       26.43       28.20      2.23 o
  -1  10   9       14.83       11.22      2.00 o
   0  10   9       43.57       51.06      2.66 o
   1  10   9       20.19       36.14      2.27 o
   2  10   9       36.41       33.53      3.23 o
   3  10   9       21.14       30.63      3.89 o
   4  10   9       36.48       38.35      3.38 o
   5  10   9       36.27       48.90      5.48 o
   6  10   9       95.47      111.36      5.64 o
   7  10   9       12.91       18.36      3.53 o
   8  10   9        0.42       -0.98      2.87 o
 -10  11   9       65.83       69.83      7.09 o
  -9  11   9      112.10      115.27      8.35 o
  -8  11   9      376.69      394.58     10.53 o
  -7  11   9      147.86      148.33     10.28 o
  -6  11   9       10.72        9.42      3.00 o
  -5  11   9       49.53       55.10      4.79 o
  -4  11   9        3.01        9.26      2.27 o
  -3  11   9       54.90       62.14      3.49 o
  -2  11   9       24.55       18.74      1.83 o
  -1  11   9       24.63       30.38      2.19 o
   0  11   9        2.05        2.94      2.05 o
   1  11   9       41.77       33.14      3.10 o
   2  11   9      132.68      133.62      5.58 o
   3  11   9      169.59      151.73      5.03 o
   4  11   9       18.83       14.93      2.92 o
   5  11   9        0.14        4.63      2.89 o
   6  11   9       83.00      116.42      5.32 o
   7  11   9       74.28       81.07      4.85 o
   8  11   9       59.44       61.59      5.87 o
 -10  12   9       54.86       55.78      6.69 o
  -9  12   9        0.00       11.45      4.67 o
  -8  12   9       51.32       62.53      5.12 o
  -7  12   9       19.50       21.31      3.59 o
  -6  12   9        0.25       11.45      3.35 o
  -5  12   9        1.41        5.19      2.47 o
  -4  12   9      145.93      141.69      5.31 o
  -3  12   9        4.14       10.89      1.79 o
  -2  12   9       15.21       34.46      2.75 o
  -1  12   9      251.01      265.60      5.68 o
   0  12   9      341.01      323.59      7.27 o
   1  12   9       74.62       67.99      4.10 o
   2  12   9       41.12       43.38      3.27 o
   3  12   9       67.63       66.24      3.63 o
   4  12   9       82.00       84.04      4.68 o
   5  12   9        0.59        4.23      2.38 o
   6  12   9       32.77       39.75      3.73 o
   7  12   9      150.82      152.36      7.74 o
   8  12   9       14.47       22.68      3.43 o
 -10  13   9      209.39      203.86     15.12 o
  -9  13   9       26.60       34.47      5.85 o
  -8  13   9       51.52       49.24      4.85 o
  -7  13   9        1.91       14.56      3.80 o
  -6  13   9       68.72       75.25      5.19 o
  -5  13   9      129.00      121.56      5.49 o
  -4  13   9       47.42       59.62      3.84 o
  -3  13   9        0.74       15.77      2.56 o
  -2  13   9       73.42      109.14      4.60 o
  -1  13   9      221.49      240.52      6.25 o
   0  13   9      627.74      626.47     12.95 o
   1  13   9      261.76      248.91      6.13 o
   2  13   9      284.06      276.66      6.67 o
   3  13   9        6.81       13.42      2.49 o
   4  13   9        2.79        9.46      2.37 o
   5  13   9      140.33      152.09      5.65 o
   6  13   9       12.74       19.57      3.10 o
   7  13   9      102.50      108.49      5.33 o
   8  13   9        0.00        9.40      3.39 o
  -9  14   9      222.86      202.73      9.08 o
  -8  14   9        0.72        0.41      2.95 o
  -7  14   9        0.99       -1.90      2.79 o
  -6  14   9       97.38      103.92      5.41 o
  -5  14   9        0.12        2.25      2.48 o
  -4  14   9       58.59       57.60      3.85 o
  -3  14   9      110.35      113.93      5.09 o
  -2  14   9      141.12      154.51      5.62 o
  -1  14   9      960.06      974.57     13.91 o
   0  14   9      138.55      149.91      6.38 o
   1  14   9        0.03        8.15      2.60 o
   2  14   9       52.10       50.27      4.11 o
   3  14   9       32.84       36.95      3.76 o
   4  14   9        0.05        6.39      4.14 o
   5  14   9        1.48        0.74      2.78 o
   6  14   9       67.59       59.75      5.63 o
   7  14   9        0.01       13.92      5.46 o
  -9  15   9       70.98       65.82      5.26 o
  -8  15   9        1.85        5.89      3.40 o
  -7  15   9       23.06       28.67      3.80 o
  -6  15   9       34.69       37.78      3.88 o
  -5  15   9       16.03       21.80      3.21 o
  -4  15   9       83.30       97.07      5.56 o
  -3  15   9      148.17      148.85      6.94 o
  -2  15   9      178.36      200.18      6.19 o
  -1  15   9      301.14      334.02      7.40 o
   0  15   9      138.92      155.31      4.81 o
   1  15   9       26.75       31.97      3.03 o
   2  15   9       26.36       37.63      3.80 o
   3  15   9       61.67       65.44      5.26 o
   4  15   9        0.27       -0.57      3.27 o
   5  15   9       25.63       31.96      4.03 o
   6  15   9        1.27        0.56      2.95 o
   7  15   9        5.27        4.91      3.41 o
  -9  16   9       17.08       23.02      3.81 o
  -8  16   9       16.05       17.42      4.14 o
  -7  16   9      252.71      277.50     10.28 o
  -6  16   9       32.52       31.72      3.68 o
  -5  16   9        7.04       11.73      2.80 o
  -4  16   9       22.44       25.00      3.34 o
  -3  16   9      286.02      284.15      7.50 o
  -2  16   9       31.78       72.24      4.21 o
  -1  16   9       35.27       30.61      2.98 o
   0  16   9      618.45      600.68      9.45 o
   1  16   9        9.15       26.40      2.74 o
   2  16   9       36.91       40.31      4.02 o
   3  16   9       18.63       19.03      3.65 o
   4  16   9        0.56        0.01      2.80 o
   5  16   9       72.63       93.17      5.75 o
   6  16   9      113.81      120.57      7.30 o
   7  16   9       22.84       21.79      4.46 o
  -9  17   9        8.10        8.37      3.35 o
  -8  17   9       29.83       30.60      4.96 o
  -7  17   9       43.53       52.26      4.53 o
  -6  17   9        6.66        6.30      2.74 o
  -5  17   9       25.01       28.91      3.48 o
  -4  17   9       65.94       62.90      4.56 o
  -3  17   9        4.28       10.49      2.69 o
  -2  17   9       12.44       39.71      3.43 o
  -1  17   9      460.34      501.84      8.56 o
   0  17   9      263.64      264.12      5.98 o
   1  17   9       95.90       86.27      3.71 o
   2  17   9       24.43       37.07      3.05 o
   3  17   9       29.15       33.63      4.95 o
   4  17   9        9.85        8.64      3.13 o
   5  17   9       17.48       10.05      3.49 o
   6  17   9        0.90        1.19      4.42 o
   7  17   9        8.62       12.50      3.72 o
  -8  18   9        1.72        5.16      2.76 o
  -7  18   9        5.81       10.09      4.13 o
  -6  18   9        5.25        4.79      2.75 o
  -5  18   9      123.93      133.19      5.78 o
  -4  18   9      179.94      173.52      6.17 o
  -3  18   9      116.64      106.07      4.95 o
  -2  18   9      160.80      170.49      5.73 o
  -1  18   9      148.42      152.02      4.68 o
   0  18   9       46.18       56.67      3.07 o
   1  18   9       23.77       25.00      3.27 o
   2  18   9       33.28       40.03      4.42 o
   3  18   9       12.63       23.38      3.98 o
   4  18   9        1.09       -2.48      2.68 o
   5  18   9       14.07       12.99      3.67 o
   6  18   9       13.34       15.24      3.99 o
  -8  19   9       40.73       40.87      5.26 o
  -7  19   9       21.48       27.87      4.28 o
  -6  19   9       29.09       30.11      7.78 o
  -5  19   9       45.36       55.07      5.02 o
  -4  19   9      417.09      424.07      9.47 o
  -3  19   9      116.50      110.29      4.89 o
  -2  19   9      522.66      513.88     10.42 o
  -1  19   9       41.41       43.22      2.75 o
   0  19   9        8.59       41.06      3.51 o
   1  19   9        7.76       14.65      2.89 o
   2  19   9      110.82      139.56      6.84 o
   3  19   9       34.07       38.26      4.57 o
   4  19   9       41.58       42.60      4.78 o
   5  19   9       31.45       30.57      4.46 o
   6  19   9       27.91       29.27      4.51 o
  -7  20   9        4.69        6.77      3.13 o
  -6  20   9        0.09        6.00      2.96 o
  -5  20   9       10.70        8.17      3.01 o
  -4  20   9       57.61       63.49      4.66 o
  -3  20   9       73.58       74.39      4.51 o
  -2  20   9      303.62      309.67      7.01 o
  -1  20   9      127.27      145.05      6.50 o
   0  20   9        0.74       17.39      2.84 o
   1  20   9      101.52      121.56      6.01 o
   2  20   9       14.40       18.39      4.36 o
   3  20   9       15.25       17.15      3.70 o
   4  20   9       77.21       72.00      5.60 o
   5  20   9        1.55        6.56      4.06 o
  -7  21   9       56.88       84.37      5.41 o
  -6  21   9       14.74       29.06      3.94 o
  -5  21   9        4.45        7.01      2.75 o
  -4  21   9        0.41       -0.78      2.27 o
  -3  21   9       10.03       12.93      2.52 o
  -2  21   9       97.52      106.81      7.92 o
  -1  21   9      260.13      255.95      8.24 o
   0  21   9       43.30       44.19      4.17 o
   1  21   9       71.93       82.41      4.88 o
   2  21   9        9.84        6.98      2.67 o
   3  21   9        0.06        0.78      2.93 o
   4  21   9        6.51       10.33      3.40 o
   5  21   9      319.82      320.99     10.50 o
  -6  22   9        0.06        8.53      3.77 o
  -5  22   9        8.56        7.11      2.74 o
  -4  22   9       32.27       33.95      3.31 o
  -3  22   9       72.89       91.10      6.46 o
  -2  22   9       47.04       39.47      7.78 o
  -1  22   9      161.06      170.51      7.86 o
   0  22   9        0.61        4.71      2.68 o
   1  22   9       90.39       93.47      6.60 o
   2  22   9        1.93        4.24      2.58 o
   3  22   9        6.45       10.47      4.28 o
   4  22   9       62.15       63.76      5.41 o
  -6  23   9       32.46       34.65      3.94 o
  -5  23   9        1.98        7.41      2.51 o
  -4  23   9        3.56        2.14      3.28 o
  -3  23   9        0.13        6.66      3.25 o
  -2  23   9        0.44        5.71      2.99 o
  -1  23   9      212.91      253.30      9.28 o
   0  23   9       10.99       13.25      3.20 o
   1  23   9       15.59       21.59      3.57 o
   2  23   9        6.87        3.26      2.85 o
   3  23   9       21.01       26.30      4.04 o
   4  23   9       79.62       73.96      5.63 o
  -5  24   9       16.77       28.76      4.62 o
  -4  24   9       20.84       15.58      4.98 o
  -3  24   9      213.31      217.30      9.00 o
  -2  24   9        9.36       34.78      4.65 o
  -1  24   9        2.88        6.99      3.29 o
   0  24   9      373.98      382.70     11.29 o
   1  24   9       54.00       67.68      5.01 o
   2  24   9       57.61       66.18      4.50 o
   3  24   9       72.35       68.26      5.54 o
  -4  25   9       72.29       90.92      7.16 o
  -3  25   9      157.02      172.17      8.18 o
  -2  25   9       20.91       23.34      4.18 o
  -1  25   9        1.85        8.38      3.25 o
   0  25   9       74.79       80.16     10.45 o
   1  25   9       25.40       48.59      4.32 o
   2  25   9        0.05       10.26      2.86 o
  -2  26   9       48.16       57.69      5.38 o
  -1  26   9        0.31        0.60      2.66 o
   0  26   9       77.39       95.66      6.20 o
 -10   0  10        0.39        4.49      6.37 o
  -9   0  10      418.66      442.21     16.14 o
  -8   0  10       13.07       11.01      5.67 o
  -7   0  10       43.33       50.67     14.68 o
  -6   0  10      236.23      225.24      8.88 o
  -5   0  10      436.45      433.01     13.67 o
  -4   0  10      169.25      171.95      7.30 o
  -3   0  10      329.88      285.53     10.37 o
  -2   0  10      158.24      127.24      5.45 o
  -1   0  10      232.64      180.45      5.41 o
   0   0  10      167.69      143.77      7.75 o
   1   0  10      202.17      180.91     10.01 o
   2   0  10       38.60       40.85      6.87 o
   3   0  10       62.73       76.09      6.75 o
   4   0  10      142.55      170.71     15.10 o
   5   0  10      195.79      178.99     15.37 o
   6   0  10       10.66       18.78      8.97 o
   7   0  10       24.32       19.20      9.32 o
   8   0  10       51.93       82.23     13.43 o
 -10   1  10       59.14       55.70      4.79 o
  -9   1  10       75.95       75.77      5.10 o
  -8   1  10        3.68        0.60      2.94 o
  -7   1  10       82.69       88.30      5.08 o
  -6   1  10      456.62      450.13      9.41 o
  -5   1  10      665.35      640.84     10.65 o
  -4   1  10        1.94        0.42      1.90 o
  -3   1  10       12.61       10.52      2.09 o
  -2   1  10        3.51        2.87      1.35 o
  -1   1  10       48.44       55.12      3.07 o
   0   1  10        0.28       -0.54      1.62 o
   1   1  10      159.49      148.97      4.49 o
   2   1  10       63.10       64.00      4.73 o
   3   1  10        8.33        6.61      3.38 o
   4   1  10      108.89      123.15     11.00 o
   5   1  10        0.56        2.92      4.03 o
   6   1  10        4.26        4.71     16.10 o
   7   1  10        2.21        2.84      5.73 o
   8   1  10       61.34       51.87     10.96 o
 -10   2  10      221.36      227.09      9.32 o
  -9   2  10       15.59       12.84      4.45 o
  -8   2  10       13.55       11.17      3.29 o
  -7   2  10       33.39       29.15      3.39 o
  -6   2  10      317.64      324.42      7.80 o
  -5   2  10      123.68      114.73      4.50 o
  -4   2  10       62.64       72.24      6.27 o
  -3   2  10      269.48      240.43      5.77 o
  -2   2  10      220.08      188.49      5.10 o
  -1   2  10      223.74      201.55      5.16 o
   0   2  10       60.22       55.38      3.13 o
   1   2  10       10.98        7.90      2.32 o
   2   2  10        2.11        2.09      2.26 o
   3   2  10      183.24      167.70      7.64 o
   4   2  10       62.28       58.78      5.40 o
   5   2  10       11.46       11.03      4.81 o
   6   2  10       65.91       56.28      8.00 o
   7   2  10       18.60       15.07      6.57 o
   8   2  10        3.34        1.18     11.51 o
 -10   3  10        0.92        2.23      3.71 o
  -9   3  10      163.04      179.07      8.32 o
  -8   3  10        7.64        5.91      3.18 o
  -7   3  10       20.98       13.17      4.17 o
  -6   3  10      134.45      124.12      6.64 o
  -5   3  10      171.95      171.58      5.90 o
  -4   3  10       12.67       13.18      2.51 o
  -3   3  10        3.14        4.54      1.79 o
  -2   3  10        0.09       -1.51      1.72 o
  -1   3  10       13.74        8.16      2.07 o
   0   3  10       62.90       75.79      4.01 o
   1   3  10       25.03       25.63      2.90 o
   2   3  10      211.01      219.18      6.25 o
   3   3  10       43.55       61.00      4.01 o
   4   3  10        8.72        5.51      4.48 o
   5   3  10        0.00        0.32      3.19 o
   6   3  10        0.14        1.48      3.46 o
   7   3  10       95.30       89.98      9.31 o
   8   3  10        1.65        0.56      5.56 o
 -10   4  10       53.78       50.46      7.18 o
  -9   4  10        0.38        9.74      3.82 o
  -8   4  10        0.01        4.61      3.19 o
  -7   4  10        2.42        0.56      2.99 o
  -6   4  10       15.97       13.59      3.50 o
  -5   4  10        6.55        9.95      2.58 o
  -4   4  10        0.14        0.38      2.00 o
  -3   4  10        1.27        0.51      1.81 o
  -2   4  10       27.95       22.10      2.71 o
  -1   4  10      104.28       89.56      4.68 o
   0   4  10       46.39       47.07      4.27 o
   1   4  10       15.21       19.31      2.77 o
   2   4  10       19.64       25.47      3.96 o
   3   4  10      208.21      180.71      6.37 o
   4   4  10       34.29       37.35      3.68 o
   5   4  10       70.30       72.18      5.89 o
   6   4  10      189.30      188.26      8.78 o
   7   4  10       30.68       34.15      5.24 o
   8   4  10       34.07       26.24      7.22 o
 -10   5  10       15.65       14.38      5.64 o
  -9   5  10      245.72      270.08      8.82 o
  -8   5  10        7.64        4.99      3.27 o
  -7   5  10      167.22      183.88      7.39 o
  -6   5  10       13.38       14.65      3.42 o
  -5   5  10       86.20       87.69      4.25 o
  -4   5  10      296.40      264.53      5.95 o
  -3   5  10      177.28      153.52      4.87 o
  -2   5  10       30.45       31.93      2.96 o
  -1   5  10       63.95       71.77      4.44 o
   0   5  10        0.29       -2.31      2.31 o
   1   5  10      163.63      162.93      5.61 o
   2   5  10        1.49        5.81      2.42 o
   3   5  10       90.79       99.94      5.13 o
   4   5  10      139.54      122.70      5.65 o
   5   5  10       17.82       27.31      4.71 o
   6   5  10       14.36        9.34      3.95 o
   7   5  10       55.62       62.76      6.19 o
   8   5  10        1.92        7.48      7.35 o
 -10   6  10       44.17       54.72      9.39 o
  -9   6  10       71.22       67.32      7.01 o
  -8   6  10       17.64       16.93      4.48 o
  -7   6  10       10.26       11.33      3.40 o
  -6   6  10       32.97       25.04      3.74 o
  -5   6  10       57.59       51.98      4.46 o
  -4   6  10       68.09       71.27      3.72 o
  -3   6  10       37.50       32.10      3.05 o
  -2   6  10      121.22       99.02      5.43 o
  -1   6  10       22.36       23.80      2.79 o
   0   6  10      152.41      143.93      5.01 o
   1   6  10       13.13       12.09      2.42 o
   2   6  10      486.10      470.58     14.08 o
   3   6  10      169.30      178.56      7.18 o
   4   6  10      108.80      116.06      6.10 o
   5   6  10      182.22      197.21      7.80 o
   6   6  10      124.20      137.59      6.72 o
   7   6  10       12.61        7.86      4.54 o
   8   6  10       32.69       36.34      6.33 o
 -10   7  10       26.81       30.57      8.76 o
  -9   7  10      128.75      127.06      8.45 o
  -8   7  10       50.61       65.02      6.52 o
  -7   7  10       31.61       39.95      4.22 o
  -6   7  10       33.14       25.25      3.67 o
  -5   7  10       34.17       33.21      3.29 o
  -4   7  10       28.76       18.45      2.81 o
  -3   7  10        5.04        1.69      2.22 o
  -2   7  10      357.79      334.25      7.31 o
  -1   7  10       14.88       15.90      3.74 o
   0   7  10        0.24        0.55      2.03 o
   1   7  10       19.94       18.73      2.88 o
   2   7  10       36.18       39.75      3.80 o
   3   7  10       18.42       13.14      3.41 o
   4   7  10       50.48       47.87      4.62 o
   5   7  10       24.45       30.79      4.25 o
   6   7  10       27.42       28.24      4.06 o
   7   7  10       98.65      114.34      8.57 o
   8   7  10        1.13        3.01      4.50 o
 -10   8  10       80.21       72.19      7.35 o
  -9   8  10       59.28       61.53      7.47 o
  -8   8  10       13.46        7.73      4.40 o
  -7   8  10       14.15       10.59      5.58 o
  -6   8  10      393.73      406.02      8.81 o
  -5   8  10       53.58       58.26      3.89 o
  -4   8  10        3.13        3.75      2.23 o
  -3   8  10       65.86       61.49      3.61 o
  -2   8  10      311.38      308.36      8.60 o
  -1   8  10       53.14       46.97      5.73 o
   0   8  10        0.40       -1.79      2.02 o
   1   8  10        2.22        3.31      2.26 o
   2   8  10       17.73       17.28      3.69 o
   3   8  10      233.61      236.72     11.08 o
   4   8  10       84.48       92.73      5.78 o
   5   8  10       78.86       75.99      5.49 o
   6   8  10       25.41       23.48      4.08 o
   7   8  10       14.61       10.99      5.16 o
 -10   9  10        0.00        5.56      4.52 o
  -9   9  10        0.15        0.79      5.65 o
  -8   9  10       31.96       29.79      5.54 o
  -7   9  10      363.19      354.98     10.95 o
  -6   9  10        2.93        5.24      2.97 o
  -5   9  10        0.00        2.91      2.28 o
  -4   9  10       99.35      103.54      6.34 o
  -3   9  10        8.62        3.81      2.27 o
  -2   9  10       23.25       17.13      3.11 o
  -1   9  10        6.52        5.50      2.37 o
   0   9  10        0.63       -2.09      2.09 o
   1   9  10        1.66        0.51      2.37 o
   2   9  10        4.10        1.97      2.41 o
   3   9  10       14.09       12.36      3.38 o
   4   9  10        0.28       -0.17      2.76 o
   5   9  10       94.76      102.73      7.09 o
   6   9  10       14.35       10.13      3.64 o
   7   9  10       53.90       51.66      5.15 o
  -9  10  10      127.65      141.42      9.02 o
  -8  10  10       98.27       93.26      7.78 o
  -7  10  10       17.42       17.98      3.58 o
  -6  10  10       14.65       10.34      3.13 o
  -5  10  10       61.19       57.86      8.43 o
  -4  10  10       59.18       59.22      3.97 o
  -3  10  10       71.52       82.12      4.50 o
  -2  10  10       66.91       78.37      4.25 o
  -1  10  10        0.11       -1.18      2.21 o
   0  10  10       11.14       12.95      2.88 o
   1  10  10        0.07        3.24      2.64 o
   2  10  10        9.10        7.54      2.99 o
   3  10  10       15.13       15.06      3.45 o
   4  10  10        7.51        7.63      3.28 o
   5  10  10        4.74        7.83      3.24 o
   6  10  10        2.55        2.90      3.13 o
   7  10  10       19.97       21.04      3.90 o
  -9  11  10       22.04       19.80      5.27 o
  -8  11  10       43.18       53.28      6.36 o
  -7  11  10       31.89       37.71      4.36 o
  -6  11  10      120.78      120.90      6.15 o
  -5  11  10       70.71       70.13      5.52 o
  -4  11  10       15.92       23.64      3.88 o
  -3  11  10       19.15       17.28      2.75 o
  -2  11  10      163.52      170.87      5.53 o
  -1  11  10       71.18       71.08      4.35 o
   0  11  10        6.11        7.07      2.65 o
   1  11  10       56.58       44.20      4.07 o
   2  11  10      133.44      130.46      6.22 o
   3  11  10        0.00        2.86      2.80 o
   4  11  10       15.55       12.00      3.59 o
   5  11  10        4.51        4.97      3.07 o
   6  11  10       34.72       38.58      4.68 o
   7  11  10        1.17        5.87      3.14 o
  -9  12  10      106.43      125.34      8.69 o
  -8  12  10      165.51      182.58     14.93 o
  -7  12  10        3.91        3.86      3.16 o
  -6  12  10      151.83      165.48      8.07 o
  -5  12  10       37.72       27.31      4.22 o
  -4  12  10      216.70      209.43      8.11 o
  -3  12  10        3.72        5.51      3.42 o
  -2  12  10       38.50       39.36      3.94 o
  -1  12  10        3.17        2.03      2.04 o
   0  12  10       67.93       63.76      4.18 o
   1  12  10       39.29       45.56      3.90 o
   2  12  10      119.53      112.08      5.37 o
   3  12  10      121.46      121.08      7.71 o
   4  12  10      178.34      183.19      7.38 o
   5  12  10       28.46       32.72      3.97 o
   6  12  10      441.67      464.54     11.34 o
   7  12  10       61.35       77.95      7.17 o
  -9  13  10      112.62      116.24      8.45 o
  -8  13  10        8.32        8.25      3.88 o
  -7  13  10       31.02       41.08      6.72 o
  -6  13  10       60.18       72.91      5.92 o
  -5  13  10        3.32        0.68      3.05 o
  -4  13  10       59.81       61.17      6.15 o
  -3  13  10        0.94        1.16      2.67 o
  -2  13  10       73.54       74.43      5.26 o
  -1  13  10        1.74        1.20      2.40 o
   0  13  10      261.02      267.63      9.29 o
   1  13  10      137.32      138.74      8.75 o
   2  13  10       77.58       83.00      4.70 o
   3  13  10        4.22        6.75      3.12 o
   4  13  10        5.77        8.40      3.02 o
   5  13  10       48.04       46.65      4.18 o
   6  13  10       32.51       34.40      4.12 o
  -8  14  10        2.96        6.79      3.37 o
  -7  14  10        5.43        2.16      3.20 o
  -6  14  10       55.21       53.50      5.37 o
  -5  14  10       19.63       15.20      3.74 o
  -4  14  10        3.01        3.69      3.01 o
  -3  14  10      403.80      396.24     10.94 o
  -2  14  10       14.97       10.95      4.28 o
  -1  14  10        0.12        2.31      2.96 o
   0  14  10       63.33       60.18      4.43 o
   1  14  10        8.20        9.20      3.49 o
   2  14  10       40.89       34.32      5.00 o
   3  14  10       39.05       37.98      4.68 o
   4  14  10       19.75       23.65      4.04 o
   5  14  10       18.60       21.33      4.71 o
   6  14  10       47.85       68.95      5.31 o
  -8  15  10        0.13        4.63      3.68 o
  -7  15  10       20.46       22.39      4.47 o
  -6  15  10       43.12       46.41      5.10 o
  -5  15  10       40.87       38.24      4.67 o
  -4  15  10       36.68       31.46      4.35 o
  -3  15  10       27.11       21.95      3.71 o
  -2  15  10        5.64        5.85      2.88 o
  -1  15  10       12.41        7.43      2.82 o
   0  15  10        8.02        7.82      2.83 o
   1  15  10      764.11      713.17     13.60 o
   2  15  10      121.03      127.07      8.03 o
   3  15  10       37.43       46.44      4.43 o
   4  15  10       34.72       39.53      6.59 o
   5  15  10        5.31        6.86      3.34 o
   6  15  10       26.97       21.10      4.20 o
  -8  16  10       19.37       23.13      4.58 o
  -7  16  10        8.01        8.71      3.62 o
  -6  16  10       20.56       21.25      4.19 o
  -5  16  10        5.14        5.85      3.20 o
  -4  16  10       46.34       42.71      4.61 o
  -3  16  10      335.52      315.09      9.72 o
  -2  16  10       29.35       30.57      5.51 o
  -1  16  10       18.67       24.91      3.50 o
   0  16  10       25.09       24.44      3.33 o
   1  16  10       21.01       24.35      3.41 o
   2  16  10       68.31       67.87      4.15 o
   3  16  10        1.55        2.07      2.72 o
   4  16  10       84.24       77.61      5.31 o
   5  16  10       10.03       13.07      3.68 o
   6  16  10        3.77        4.69      3.11 o
  -7  17  10      106.81      124.58      8.19 o
  -6  17  10        0.04        4.66      3.33 o
  -5  17  10       12.56       16.09      3.82 o
  -4  17  10       12.69        6.58      3.27 o
  -3  17  10       69.83       77.14      5.43 o
  -2  17  10      269.04      273.67      8.81 o
  -1  17  10      198.16      198.04      6.81 o
   0  17  10      148.49      149.01      7.49 o
   1  17  10      330.86      324.37     10.48 o
   2  17  10        0.92        6.05      2.24 o
   3  17  10       12.17       14.97      2.60 o
   4  17  10        0.68        4.98      2.13 o
   5  17  10        6.77        5.81      3.28 o
  -7  18  10       12.76       13.69      5.25 o
  -6  18  10       67.54       65.67      5.70 o
  -5  18  10        0.00        1.33      3.03 o
  -4  18  10      111.64      109.74      8.87 o
  -3  18  10      430.01      414.14     10.22 o
  -2  18  10       19.18       17.78      3.38 o
  -1  18  10      139.89      150.22      6.00 o
   0  18  10       83.18       82.40      5.04 o
   1  18  10        0.17        4.05      2.13 o
   2  18  10        0.64        1.51      2.83 o
   3  18  10       12.75       11.20      4.07 o
   4  18  10        9.22       11.66      3.34 o
   5  18  10       56.96       54.24      4.85 o
  -7  19  10       13.44        7.58      7.93 o
  -6  19  10        0.08        5.72      5.16 o
  -5  19  10        0.09        0.87      2.63 o
  -4  19  10      107.77      100.73      5.66 o
  -3  19  10      576.42      602.16     11.68 o
  -2  19  10      186.14      194.28      6.69 o
  -1  19  10       50.92       53.22      4.05 o
   0  19  10        0.30       -0.11      2.91 o
   1  19  10       22.19       19.65      4.76 o
   2  19  10      103.67      116.45      6.08 o
   3  19  10        0.17        2.80      2.88 o
   4  19  10       61.74       71.91      5.26 o
  -6  20  10        3.00        2.57      3.02 o
  -5  20  10        0.00        2.66      2.59 o
  -4  20  10       19.24       14.59      2.96 o
  -3  20  10        0.03        1.88      2.38 o
  -2  20  10       50.80       42.69      4.82 o
  -1  20  10       14.24       18.96      4.11 o
   0  20  10        0.00       -0.23      2.59 o
   1  20  10        1.93        2.75      2.83 o
   2  20  10        2.94        4.81      3.46 o
   3  20  10        0.87        1.81      2.74 o
   4  20  10        3.37        6.43      3.19 o
  -5  21  10        6.39        5.69      3.23 o
  -4  21  10        8.17        8.84      2.75 o
  -3  21  10      231.79      240.93      6.70 o
  -2  21  10       47.73       42.22      4.69 o
  -1  21  10       40.65       37.05      6.01 o
   0  21  10       21.96       19.43      3.54 o
   1  21  10        0.44        3.40      2.80 o
   2  21  10        2.66        2.88      2.63 o
   3  21  10       30.10       35.27      4.19 o
  -4  22  10       17.56       19.49      3.08 o
  -3  22  10       17.89       23.62      4.54 o
  -2  22  10       96.76      102.32      6.92 o
  -1  22  10        1.73        3.72      2.90 o
   0  22  10        4.04        6.68      2.98 o
   1  22  10        0.37        2.14      2.74 o
   2  22  10        0.95        5.04      2.89 o
  -3  23  10      146.21      170.87      8.82 o
  -2  23  10       28.61       24.85      6.81 o
  -1  23  10       17.33       21.68      3.66 o
   0  23  10       47.91       56.06      4.97 o
   1  23  10       58.58       65.69      5.04 o
  -1  24  10       10.49       11.68      5.62 o
  -9   1  11       12.04       12.99      4.26 o
  -8   1  11        1.80        1.88      3.65 o
  -7   1  11        0.03        2.57      3.74 o
  -6   1  11       21.56       23.48      3.91 o
  -5   1  11       21.55       16.52      3.52 o
  -4   1  11       61.05       65.65      5.24 o
  -3   1  11       39.94       49.44      6.83 o
  -2   1  11        6.64        3.21      2.90 o
  -1   1  11        0.08       -1.72      3.18 o
   0   1  11      207.93      194.19     10.48 o
   1   1  11        8.24       11.39      5.22 o
   2   1  11      125.43      129.29      9.54 o
   3   1  11      160.39      155.45     12.00 o
   4   1  11      178.01      211.97     18.30 o
   5   1  11        0.53       -3.69      5.21 o
   6   1  11       64.78       61.52      8.41 o
   7   1  11        4.87        7.89      7.58 o
  -9   2  11       15.00       21.34      4.95 o
  -8   2  11        4.17        9.66      4.05 o
  -7   2  11        0.40       -2.35      3.51 o
  -6   2  11       96.22       88.25      5.70 o
  -5   2  11       72.26       69.67      5.11 o
  -4   2  11       25.96       37.05      4.57 o
  -3   2  11       67.77       59.52      5.05 o
  -2   2  11        1.32        2.29      2.97 o
  -1   2  11       73.46       82.90      4.60 o
   0   2  11        4.77        9.46      2.68 o
   1   2  11        1.20        3.59      3.15 o
   2   2  11        2.36        4.55      3.35 o
   3   2  11      236.85      248.28      9.46 o
   4   2  11        7.95        8.59      5.62 o
   5   2  11        8.30        3.74      5.54 o
   6   2  11       33.79       28.53      7.01 o
   7   2  11       47.37       51.49      8.30 o
  -9   3  11       43.15       48.76      7.67 o
  -8   3  11        3.77       15.07      4.29 o
  -7   3  11        3.81        1.59      3.14 o
  -6   3  11       25.35       20.95      3.89 o
  -5   3  11      258.17      254.32      8.40 o
  -4   3  11      294.28      273.65      9.50 o
  -3   3  11       21.55       13.70      4.54 o
  -2   3  11       29.86       35.04      3.67 o
  -1   3  11       33.71       36.34      4.70 o
   0   3  11        3.46        0.98      2.46 o
   1   3  11        1.29        1.37      2.44 o
   2   3  11       13.18        5.55      3.51 o
   3   3  11        4.42        3.15      3.53 o
   4   3  11      309.44      315.78     11.24 o
   5   3  11        0.05        1.02      5.30 o
   6   3  11       39.96       61.78      8.65 o
   7   3  11        1.92        5.45      5.95 o
  -9   4  11        5.91        8.67      4.96 o
  -8   4  11        4.78        6.95      3.58 o
  -7   4  11       64.85       64.66      5.28 o
  -6   4  11       54.46       55.36      6.03 o
  -5   4  11        2.22       -1.33      3.02 o
  -4   4  11        8.82       12.15      3.86 o
  -3   4  11       60.76       60.09      4.39 o
  -2   4  11        0.33        0.44      2.88 o
  -1   4  11      378.75      372.06      9.09 o
   0   4  11        7.33        4.49      2.64 o
   1   4  11        0.51        5.33      2.65 o
   2   4  11      114.53      119.60      5.51 o
   3   4  11        0.11        4.65      3.57 o
   4   4  11       38.81       28.14      4.63 o
   5   4  11      101.07       95.27      6.93 o
   6   4  11       10.06       13.59     10.12 o
   7   4  11       40.02       31.33     10.99 o
  -9   5  11        7.27        3.16      5.11 o
  -8   5  11        3.90       10.84      3.65 o
  -7   5  11       37.34       38.45      7.49 o
  -6   5  11        6.58        7.42      3.42 o
  -5   5  11      183.18      179.03      7.29 o
  -4   5  11       77.74       92.25      5.16 o
  -3   5  11      168.27      168.92      6.50 o
  -2   5  11       89.40       83.62      4.88 o
  -1   5  11        0.93        1.80      2.52 o
   0   5  11       49.28       49.63      4.41 o
   1   5  11       19.46       29.65      3.57 o
   2   5  11      139.19      145.38      6.08 o
   3   5  11        0.00        4.33      2.70 o
   4   5  11       46.76       43.82      5.26 o
   5   5  11        9.80        9.99      4.02 o
   6   5  11       10.48        9.88      4.35 o
  -9   6  11        0.01        0.43      4.09 o
  -8   6  11       37.24       52.68      4.93 o
  -7   6  11        1.77        2.34      3.71 o
  -6   6  11       53.75       48.78      4.68 o
  -5   6  11       16.54       29.88      4.55 o
  -4   6  11       81.70      102.73      5.04 o
  -3   6  11       15.30       19.47      3.35 o
  -2   6  11       30.96       30.65      3.43 o
  -1   6  11       13.88       17.66      3.30 o
   0   6  11      185.22      176.50      6.70 o
   1   6  11       11.95       15.10      3.10 o
   2   6  11       97.88       94.59      5.21 o
   3   6  11       24.13       16.13      4.08 o
   4   6  11       23.22       29.39      4.09 o
   5   6  11       10.03       11.83      4.80 o
   6   6  11        5.18        6.90      4.48 o
  -9   7  11       16.93       11.03      4.88 o
  -8   7  11       95.73       95.71     11.93 o
  -7   7  11      137.43      145.45      6.78 o
  -6   7  11        3.54        4.65      3.18 o
  -5   7  11      209.38      205.99      7.09 o
  -4   7  11      256.15      263.33      7.27 o
  -3   7  11       73.07       67.27      4.62 o
  -2   7  11        5.16        3.64      2.72 o
  -1   7  11      170.10      175.80     11.11 o
   0   7  11        4.29        4.13      2.89 o
   1   7  11       90.00       97.98      6.02 o
   2   7  11       41.43       46.24      4.68 o
   3   7  11      162.66      155.81      7.26 o
   4   7  11       38.83       39.12      6.55 o
   5   7  11        0.48        6.02      3.23 o
   6   7  11        0.35       -1.07      3.98 o
  -9   8  11        4.29       10.62      5.93 o
  -8   8  11        1.28       -1.35      3.85 o
  -7   8  11       23.33       25.38      5.06 o
  -6   8  11       29.64       32.11      4.47 o
  -5   8  11       27.34       29.90      3.53 o
  -4   8  11        6.39       12.24      2.87 o
  -3   8  11       61.26       51.25      3.89 o
  -2   8  11      126.40      136.97      5.93 o
  -1   8  11       48.49       44.35      4.50 o
   0   8  11        0.60        3.21      2.84 o
   1   8  11        1.74        0.06      2.72 o
   2   8  11        5.27        7.92      3.17 o
   3   8  11        0.97        4.88      3.20 o
   4   8  11        7.35        7.88      5.38 o
   5   8  11      413.95      425.26     15.14 o
   6   8  11        3.79        3.15      4.18 o
  -8   9  11       26.55       17.10      5.00 o
  -7   9  11        1.43       -0.34      4.00 o
  -6   9  11       36.91       37.81      4.89 o
  -5   9  11       12.07       10.02      3.70 o
  -4   9  11       91.69       94.88      4.81 o
  -3   9  11        0.06        0.67      2.36 o
  -2   9  11      178.47      175.62      7.25 o
  -1   9  11        3.78        3.70      3.60 o
   0   9  11       46.58       51.96      4.77 o
   1   9  11        5.42        6.34      3.10 o
   2   9  11       10.45        9.85      7.93 o
   3   9  11       62.26       62.96      5.29 o
   4   9  11       97.06       90.26      7.71 o
   5   9  11        5.75       12.66      3.63 o
   6   9  11        1.14        4.22      3.40 o
  -8  10  11       26.42       26.01      5.46 o
  -7  10  11       44.41       38.84      5.80 o
  -6  10  11       40.06       46.91      4.77 o
  -5  10  11       36.06       30.71      4.03 o
  -4  10  11      190.98      192.12      6.66 o
  -3  10  11       49.93       53.99      5.81 o
  -2  10  11       14.19       12.37      2.97 o
  -1  10  11       13.24       11.48      3.59 o
   0  10  11        0.09        0.11      2.62 o
   1  10  11        1.07        1.83      2.96 o
   2  10  11       41.27       39.21      4.84 o
   3  10  11       10.40       17.15      4.04 o
   4  10  11       29.09       37.37      4.66 o
   5  10  11        8.90        9.07      3.56 o
   6  10  11       14.40        9.09      3.28 o
  -8  11  11       29.91       21.09      5.37 o
  -7  11  11        9.57       13.10      4.67 o
  -6  11  11      118.35      120.28      9.41 o
  -5  11  11       77.76       72.50      5.27 o
  -4  11  11      230.97      216.83      8.68 o
  -3  11  11      146.27      142.32     10.03 o
  -2  11  11        2.17        2.93      2.53 o
  -1  11  11       24.29       23.86      4.35 o
   0  11  11        2.03        0.09      2.85 o
   1  11  11       15.50       11.88      3.34 o
   2  11  11        2.85        4.69      3.12 o
   3  11  11       20.66       22.40      3.92 o
   4  11  11        6.55        2.68      3.26 o
   5  11  11        0.38       -1.48      2.82 o
   6  11  11        1.83        6.25      5.63 o
  -8  12  11        2.27        0.62      4.74 o
  -7  12  11       18.96       17.19      4.62 o
  -6  12  11       21.09       17.99      3.83 o
  -5  12  11       23.44       25.53      4.28 o
  -4  12  11       13.63       14.84      3.78 o
  -3  12  11        3.23        0.77      2.93 o
  -2  12  11       57.85       55.59      5.16 o
  -1  12  11       29.14       31.42      3.92 o
   0  12  11        1.98        7.52      4.71 o
   1  12  11      205.28      201.41     10.11 o
   2  12  11       20.74       29.02      5.89 o
   3  12  11       54.77       57.46      8.62 o
   4  12  11       35.49       42.28      4.67 o
   5  12  11        0.00        6.19      3.35 o
  -7  13  11      121.77      118.79      6.68 o
  -6  13  11       90.96       98.02      6.91 o
  -5  13  11        0.40        2.17      3.13 o
  -4  13  11       86.19       82.37      6.81 o
  -3  13  11      400.25      435.15     12.13 o
  -2  13  11       25.17       35.82      4.46 o
  -1  13  11        9.66       11.83      3.16 o
   0  13  11      307.73      320.71      9.24 o
   1  13  11       12.66       14.28      4.25 o
   2  13  11       24.90       39.62      6.39 o
   3  13  11        0.70        3.07      3.62 o
   4  13  11       33.88       38.10      8.55 o
   5  13  11       10.61        8.33      4.17 o
  -7  14  11        2.38        4.64      3.69 o
  -6  14  11       20.18       19.18      4.29 o
  -5  14  11       33.01       33.76      6.26 o
  -4  14  11       16.65        7.92      3.43 o
  -3  14  11       44.51       51.69      5.39 o
  -2  14  11       36.43       47.59      5.31 o
  -1  14  11        0.01        1.06      2.63 o
   0  14  11        0.20        1.86      2.66 o
   1  14  11       80.57       98.67      6.89 o
   2  14  11        1.92        5.75      3.73 o
   3  14  11       23.30       28.75      5.18 o
   4  14  11       21.54        4.73      4.14 o
   5  14  11       62.63       61.03      6.58 o
  -7  15  11        0.01        2.56      3.40 o
  -6  15  11       16.54       18.48      4.12 o
  -5  15  11       20.83       19.90      4.41 o
  -4  15  11       97.50       99.41      8.94 o
  -3  15  11       51.24       55.44      5.28 o
  -2  15  11       34.57       31.46      4.22 o
  -1  15  11       11.53        7.82      2.92 o
   0  15  11      174.85      164.02      6.79 o
   1  15  11      115.37      116.35      6.26 o
   2  15  11       11.44       11.10      4.18 o
   3  15  11      132.02      119.87     11.79 o
   4  15  11       62.01       66.10      6.68 o
  -6  16  11       22.04       12.35      3.93 o
  -5  16  11        2.72       -1.27      3.15 o
  -4  16  11        0.44       -1.76      2.96 o
  -3  16  11      113.57      117.98      6.83 o
  -2  16  11       46.13       51.32      4.94 o
  -1  16  11       18.14       15.95      3.34 o
   0  16  11       58.80       60.87      4.66 o
   1  16  11       44.64       45.57      4.22 o
   2  16  11       20.98       23.58      3.55 o
   3  16  11        2.02        2.29      3.03 o
   4  16  11        0.22        0.82      3.51 o
  -6  17  11       63.15       50.84      5.45 o
  -5  17  11       81.43       80.58      6.12 o
  -4  17  11       41.18       50.11      5.15 o
  -3  17  11        6.74        9.07      3.43 o
  -2  17  11       15.91       13.73      3.69 o
  -1  17  11       14.08       15.11      3.35 o
   0  17  11       78.73       78.05      4.98 o
   1  17  11       18.93       16.61      4.20 o
   2  17  11        7.22        6.53      2.54 o
   3  17  11        8.58        8.21      2.77 o
  -5  18  11        4.91        6.75      3.27 o
  -4  18  11       54.11       55.08      5.29 o
  -3  18  11      195.14      194.40      8.05 o
  -2  18  11        7.64        3.31      2.89 o
  -1  18  11       61.65       62.07      5.48 o
   0  18  11       13.95       16.75      3.14 o
   1  18  11       68.42       75.94      7.22 o
   2  18  11      152.86      177.70      7.94 o
   3  18  11      189.53      201.53      8.89 o
  -4  19  11        0.12        2.20      3.04 o
  -3  19  11      101.28       97.97      6.61 o
  -2  19  11       55.84       65.33      4.96 o
  -1  19  11       11.64       13.61      3.01 o
   0  19  11        1.92        3.33      2.23 o
   1  19  11        6.13        3.65      3.30 o
   2  19  11        1.21       11.50      3.70 o
  -3  20  11       90.46      104.62      5.93 o
  -2  20  11       10.99       13.49      3.23 o
  -1  20  11       68.07       59.30      6.35 o
   0  20  11        0.51        6.43      3.27 o
   1  20  11        0.27        0.10      3.01 o
  -1  21  11        5.93        4.76      6.40 o
  -8   0  12        0.03        9.67      7.51 o
  -7   0  12      178.23      199.10     16.14 o
  -6   0  12      175.08      178.02     15.51 o
  -5   0  12       53.51       51.06     10.23 o
  -4   0  12      205.45      235.41     17.46 o
  -3   0  12        1.46       16.00      7.44 o
  -2   0  12       41.11       62.68     10.50 o
  -1   0  12      197.36      218.99     16.42 o
   0   0  12      152.86      183.44     16.00 o
   1   0  12        0.14       -6.33      6.33 o
   2   0  12       45.51       42.02     10.30 o
   3   0  12      270.82      284.94     19.83 o
   4   0  12        7.99       29.91      9.88 o
   5   0  12       53.05       44.87     10.92 o
  -8   1  12       10.71       11.59      5.55 o
  -7   1  12       47.09       40.77     17.95 o
  -6   1  12      238.74      242.87     12.49 o
  -5   1  12      137.84      142.84     11.36 o
  -4   1  12        1.00        4.13      7.13 o
  -3   1  12       46.19       47.99      7.09 o
  -2   1  12        0.97       -1.05      4.69 o
  -1   1  12       19.00       21.71      6.05 o
   0   1  12        0.25       -4.26      4.50 o
   1   1  12        2.37       -0.48      5.04 o
   2   1  12        1.66        4.22      5.53 o
   3   1  12       36.13       37.62      7.38 o
   4   1  12        9.72       10.90      6.57 o
   5   1  12        0.14        3.02      8.31 o
  -8   2  12       43.23       47.90      5.51 o
  -7   2  12       29.20       29.29      4.87 o
  -6   2  12      166.35      180.24      7.59 o
  -5   2  12      602.55      592.34     13.36 o
  -4   2  12      181.28      164.97      7.74 o
  -3   2  12       35.31       34.75      4.53 o
  -2   2  12        0.10        4.57      5.01 o
  -1   2  12      102.98       88.38      8.94 o
   0   2  12       33.31       20.78      5.98 o
   1   2  12       16.36       14.23      5.70 o
   2   2  12       61.23       58.70      8.73 o
   3   2  12        2.00        2.58      5.63 o
   4   2  12        6.47       15.14      6.16 o
   5   2  12        6.68        7.32      6.05 o
  -8   3  12       12.96       20.57      5.12 o
  -7   3  12        1.32        6.50      3.56 o
  -6   3  12       65.82       84.88      5.86 o
  -5   3  12      159.68      153.10      7.69 o
  -4   3  12      103.67       88.27      6.24 o
  -3   3  12        1.03        2.15      4.74 o
  -2   3  12        6.46        4.31      5.84 o
  -1   3  12        4.25        4.51      3.32 o
   0   3  12      107.39       86.93      8.59 o
   1   3  12        0.75       -0.14      6.64 o
   2   3  12      220.80      267.62     13.35 o
   3   3  12       73.60       96.60      9.22 o
   4   3  12      115.75       95.50      9.44 o
   5   3  12        1.09       -0.63      9.50 o
  -8   4  12        1.20        8.08      4.15 o
  -7   4  12       32.74       33.52      4.73 o
  -6   4  12       19.23       14.21      4.99 o
  -5   4  12        8.70        9.19      4.16 o
  -4   4  12        0.92       -2.54      3.00 o
  -3   4  12      116.13      119.81      9.79 o
  -2   4  12       16.61       16.45      4.11 o
  -1   4  12       22.12       19.85      4.08 o
   0   4  12       18.14       22.52      3.81 o
   1   4  12      176.73      186.49      8.61 o
   2   4  12      192.83      197.76     10.71 o
   3   4  12       61.75       59.72      6.78 o
   4   4  12      117.32      116.78     10.50 o
   5   4  12        4.93       -0.87      9.46 o
  -7   5  12       73.96       79.84      6.73 o
  -6   5  12       17.00       26.14      4.23 o
  -5   5  12       18.35       13.96      3.86 o
  -4   5  12       29.61       35.21      4.55 o
  -3   5  12        3.07        9.62      4.05 o
  -2   5  12        3.78        4.95      3.96 o
  -1   5  12        8.51        3.55      3.02 o
   0   5  12       36.63       36.26      4.02 o
   1   5  12       34.16       33.00      3.87 o
   2   5  12      103.47       94.54      6.80 o
   3   5  12      112.71       98.18      6.93 o
   4   5  12        4.91       -4.24      4.24 o
   5   5  12        5.19        6.69      6.07 o
  -7   6  12        0.23        2.37      3.32 o
  -6   6  12       10.78       10.07      3.64 o
  -5   6  12        4.64        5.73      3.89 o
  -4   6  12       21.68       24.25      4.19 o
  -3   6  12       21.34       19.67      4.95 o
  -2   6  12      127.35      122.13      6.08 o
  -1   6  12       18.42       14.60      3.36 o
   0   6  12        0.18        0.69      2.83 o
   1   6  12       26.71       31.01      4.35 o
   2   6  12        2.05        7.11      3.12 o
   3   6  12        1.93       10.40      4.14 o
   4   6  12       56.28       54.17      5.92 o
   5   6  12       12.07       12.05      4.96 o
  -7   7  12       75.08       79.23      8.82 o
  -6   7  12       22.22       24.98      4.22 o
  -5   7  12       14.74       11.10      3.66 o
  -4   7  12       48.92       53.02      5.01 o
  -3   7  12       10.28       17.78      3.20 o
  -2   7  12       58.24       54.83      5.10 o
  -1   7  12       57.03       73.83      5.04 o
   0   7  12       18.14       17.79      3.51 o
   1   7  12       20.37       24.44      4.61 o
   2   7  12      185.40      205.25      8.16 o
   3   7  12      311.30      310.11      9.84 o
   4   7  12      136.49      146.64      9.50 o
   5   7  12       28.31       28.94      7.17 o
  -7   8  12        0.01        1.64      4.05 o
  -6   8  12       89.94       95.05      7.44 o
  -5   8  12        4.33        7.07      3.30 o
  -4   8  12       35.18       43.34      3.94 o
  -3   8  12        9.37        7.89      2.96 o
  -2   8  12        7.52        6.60      3.12 o
  -1   8  12      113.13      118.85      5.98 o
   0   8  12      104.96      128.11      6.84 o
   1   8  12      178.51      203.59      9.26 o
   2   8  12       34.05       34.07      7.00 o
   3   8  12        3.18        7.00      3.35 o
   4   8  12        1.38        3.81      3.18 o
  -7   9  12       14.29       16.86      5.50 o
  -6   9  12        0.80       -1.72      6.64 o
  -5   9  12      169.62      170.66      9.00 o
  -4   9  12       99.74      105.36      5.20 o
  -3   9  12       22.04       20.25      3.28 o
  -2   9  12        3.38        0.37      2.70 o
  -1   9  12        2.12        4.27      3.30 o
   0   9  12        0.78        3.08      3.36 o
   1   9  12        8.29       10.66      3.64 o
   2   9  12      116.29      125.73      6.80 o
   3   9  12       61.94       63.48      5.85 o
   4   9  12        0.82        3.61      3.26 o
  -6  10  12       73.02       66.47      6.72 o
  -5  10  12        3.84        8.64      3.33 o
  -4  10  12       26.18       31.27      4.22 o
  -3  10  12        3.70        5.25      2.84 o
  -2  10  12        9.10        8.25      2.97 o
  -1  10  12       20.24       11.63      3.52 o
   0  10  12       65.58       71.56      5.58 o
   1  10  12      208.54      234.70      8.65 o
   2  10  12       43.36       50.80      6.92 o
   3  10  12       14.19       14.26      7.26 o
   4  10  12        0.51        3.20      3.24 o
  -6  11  12       43.21       30.86      5.68 o
  -5  11  12        1.20        0.80      2.98 o
  -4  11  12       17.21       17.45      4.02 o
  -3  11  12        1.53        4.07      5.07 o
  -2  11  12        4.01        1.29      3.12 o
  -1  11  12       21.06       22.81      3.58 o
   0  11  12       25.85       20.19      5.47 o
   1  11  12       47.59       53.41      5.01 o
   2  11  12        9.65       11.39      3.60 o
   3  11  12       19.10       15.79      4.18 o
   4  11  12       20.98       25.72      6.07 o
  -6  12  12       54.96       47.14      5.57 o
  -5  12  12        1.18        0.47      3.18 o
  -4  12  12        3.78        1.49      3.28 o
  -3  12  12       32.45       25.94      4.39 o
  -2  12  12       10.27        9.74      3.80 o
  -1  12  12       41.61       44.87      8.24 o
   0  12  12        2.78        2.00      4.08 o
   1  12  12       69.48       61.99      8.32 o
   2  12  12       52.93       53.24      5.02 o
   3  12  12       87.81      100.67      6.21 o
  -5  13  12       41.05       36.79      5.02 o
  -4  13  12        0.00        1.09      4.75 o
  -3  13  12       85.09       97.67      6.62 o
  -2  13  12       11.40       12.44      5.26 o
  -1  13  12        2.19        2.67      3.22 o
   0  13  12       90.22      104.95      6.65 o
   1  13  12       90.15      111.06      8.12 o
   2  13  12      142.51      141.43      8.88 o
   3  13  12       11.59       21.52      4.80 o
  -5  14  12        6.28        7.21      3.72 o
  -4  14  12        0.09        2.08      3.31 o
  -3  14  12       40.07       39.88      6.70 o
  -2  14  12       31.34       24.46      5.16 o
  -1  14  12        2.66        1.40      3.07 o
   0  14  12       63.43       69.29      5.72 o
   1  14  12      284.33      276.70      9.63 o
   2  14  12        9.01       10.62      4.41 o
  -4  15  12       41.22       35.40      4.97 o
  -3  15  12        0.29        5.51      3.48 o
  -2  15  12       79.07       75.17      5.90 o
  -1  15  12        8.05        7.03      3.15 o
   0  15  12       22.78       14.93      6.40 o
   1  15  12      221.72      215.97      8.63 o
   2  15  12       87.90       95.77      6.22 o
  -3  16  12       69.38       70.38      5.92 o
  -2  16  12        1.54        6.79      3.25 o
  -1  16  12        5.75        8.33      3.50 o
   0  16  12        4.58        5.16      2.92 o
   1  16  12        3.63        4.30      2.99 o
  -2  17  12      199.31      213.66      8.57 o
  -1  17  12        2.21        3.80      3.01 o
  -6   1  13       72.95       84.93     14.71 o
  -5   1  13       18.04       14.26      5.96 o
  -4   1  13        1.50        5.14      5.48 o
  -3   1  13        3.44        7.13      5.51 o
  -2   1  13        7.92       -0.12      5.43 o
  -1   1  13        6.85       11.35      5.85 o
   0   1  13       17.23       18.17      9.46 o
   1   1  13       36.17       41.94      9.77 o
   2   1  13        6.29        2.50      5.32 o
   3   1  13        0.00       -0.97      5.46 o
  -6   2  13       11.96        6.45      5.62 o
  -5   2  13        8.84       11.89      5.13 o
  -4   2  13      178.11      177.02     11.22 o
  -3   2  13        0.73       -2.41      5.04 o
  -2   2  13      100.97      116.48     15.20 o
  -1   2  13      136.74      155.80     10.96 o
   0   2  13      154.63      165.99     11.14 o
   1   2  13      133.44      131.12     12.59 o
   2   2  13        1.61       14.91      6.10 o
   3   2  13       16.52       19.37      6.68 o
  -6   3  13       51.49       60.41      6.68 o
  -5   3  13      126.03      133.41      8.72 o
  -4   3  13        0.07        4.52      4.36 o
  -3   3  13       33.55       30.30      6.88 o
  -2   3  13      162.27      165.25     11.00 o
  -1   3  13      137.85      157.48     11.03 o
   0   3  13        7.83        8.72      5.75 o
   1   3  13      168.36      172.42     11.62 o
   2   3  13       37.14       45.67      7.54 o
   3   3  13       10.73       14.41      9.57 o
  -5   4  13        3.58        8.27      3.50 o
  -4   4  13       88.30       79.19      5.75 o
  -3   4  13        0.45        4.92      3.79 o
  -2   4  13        7.95        2.81      5.14 o
  -1   4  13       92.50      108.93      9.54 o
   0   4  13       98.53      119.68     27.93 o
   1   4  13        0.01        0.63      5.37 o
   2   4  13       29.93       42.77      7.65 o
   3   4  13        8.14        4.79      5.66 o
  -5   5  13        0.07       -0.88      3.30 o
  -4   5  13        0.43        4.47      3.48 o
  -3   5  13        0.00       -3.62      3.62 o
  -2   5  13       33.35       44.58      5.22 o
  -1   5  13       99.12      104.79      8.22 o
   0   5  13      118.42      139.51     10.50 o
   1   5  13        3.57        1.27      6.02 o
   2   5  13        0.21        4.18      5.91 o
  -5   6  13       13.65       18.75      4.04 o
  -4   6  13       35.17       38.83      4.70 o
  -3   6  13       52.47       46.44      4.93 o
  -2   6  13       18.38       22.33      4.61 o
  -1   6  13       31.68       27.83      7.12 o
   0   6  13       65.63       74.27      5.98 o
   1   6  13        2.40        1.49      5.34 o
   2   6  13       43.20       33.66      8.59 o
  -5   7  13        6.07        9.30      3.65 o
  -4   7  13       22.36       23.22      4.23 o
  -3   7  13        1.92        7.61      3.62 o
  -2   7  13        3.35        4.97      3.88 o
  -1   7  13       34.62       39.21      4.77 o
   0   7  13      212.55      232.23      8.63 o
   1   7  13       50.51       62.56      4.97 o
   2   7  13       61.20       61.09      6.83 o
  -4   8  13        0.09        3.38      3.39 o
  -3   8  13        0.00        0.39      3.19 o
  -2   8  13       14.44       11.76      3.96 o
  -1   8  13        0.03       -2.87      2.87 o
   0   8  13       42.82       45.90      6.66 o
   1   8  13       26.46       24.56      6.01 o
   2   8  13       50.93       59.41      6.33 o
  -4   9  13        5.02        9.66      4.47 o
  -3   9  13       31.22       25.42      3.84 o
  -2   9  13       39.68       39.45      4.03 o
  -1   9  13      206.67      224.28     11.79 o
   0   9  13      428.28      474.26     12.68 o
   1   9  13      175.17      184.91      8.09 o
  -4  10  13        0.63        0.35      7.23 o
  -3  10  13       42.79       44.72      4.74 o
  -2  10  13       32.34       31.92      4.24 o
  -1  10  13       88.20      103.80      6.46 o
   0  10  13       11.03       14.31      4.61 o
   1  10  13       28.98       34.66      5.22 o
  -3  11  13       26.36       29.77      5.07 o
  -2  11  13       26.85       27.89      4.55 o
  -1  11  13       60.04       54.70      5.63 o
   0  11  13      245.22      273.27     11.81 o
 
